# Supplementary material for: Uncovering a 500 million year old history and evidence of pseudogenization for TLR15
Source: Front Immunol. 2022 Dec 20;13:1020601. doi: 10.3389/fimmu.2022.1020601 (PMC9808068; doi:10.3389/fimmu.2022.1020601)
Supplement: Supplementary file 1 [file DataSheet_1.zip]

Archive with 12 entries (12 files):
- Data Sheet 1/Supplementary data 1.txt
- Data Sheet 1/Supplementary Figure 1.pdf
- Data Sheet 1/Supplementary Figure 2.pdf
- Data Sheet 1/Supplementary Figure 3.pdf
- Data Sheet 1/Supplementary Figure 4.tif
- Data Sheet 1/Supplementary Figure 5.tif
- Data Sheet 1/Supplementary Figure 6.tif
- Data Sheet 1/Supplementary Table 1.xlsx
- Data Sheet 1/Supplementary Table 2.xlsx
- Data Sheet 1/Supplementary Table 3.xlsx
- Data Sheet 1/Supplementary Table 4.xlsx
- Data Sheet 1/Supplementary_Material.docx
