# Supplementary material for: Uncovering a 500 million year old history and evidence of pseudogenization for TLR15
Source: Front Immunol. 2022 Dec 20;13:1020601. doi: 10.3389/fimmu.2022.1020601 (PMC9808068; doi:10.3389/fimmu.2022.1020601)
Supplement: Supplementary file 1 [file DataSheet_1.zip › Data Sheet 1/Supplementary data 1.txt]

>Galga
ATGAGGATCCTTATTGGGAGTCTTTATTTCTACTTCATTTCTTTCTTATTCAGTAAAGTA
AATGGATTCCTAACTCAGAGAACATCTCCAGTGTCTTCCTTCCCATTTTATAACTACTCT
TACTTAAACCTCTCTTCTGTATCACAAGCACAAGCTCCCAAAACAGCGAGAGCTCTCAAC
TTCTCATATAATGCAATTGAAAAAATAACCAAAAGAGACTTTGAAGGTTTTCATGTACTG
GAAGTTTTGGACCTTTCTCACAATCACATTAAGGACATTGAACCTGGTGCATTTGAGAAC
CTGCTCAGCCTTGTTTCTGTGGATTTATCATTTAATGATAAGAATCTTCTGGTATCTGGT
CTTGCACCTCACCTGAAACTCATACCGACCAGCGGAGCCTCGGGGCCTTCACAGATTTAT
ATGTATTTTCAAAAATCAGCAGAGGCTGCTCTGGAGCCTTCTGCACCAGCTGAACTGCTG
CCACATTTGGAAGATCCACCCAATCCAGGAAATGTTAACCCAAGATTCAGACAAAGAAGA
ACAGAGGAAAATAAAACTTCCCCTCCAGCAGCCACGCTGAGGCCTGACTTGTGTGGAGCA
CCGATCAATGGGTTGCTTGACCTATCAAGGACCAAACTGTCTAATGAAGAGCTGACAGCA
AAATTGGATGCAGACCTCTGCCAAGCTCAGCTGGGCACTGTTTTGGAGTTTAACATTAGT
CACAGCGACCTGGAGATGGATCTTCTATCTCTGTTCATCCTGTTTTTGCCGATGAAAGAT
ATACAGTCCGTTGATGCCAGCTACAACAGAATAACAATTAACAACATAGACGTTGAAGCA
ATCTGTCACTTCCCATTCAGCAACTTTTCATTTTTAAATATCAGCAACAATCCCATCAAC
AGCCTGGAAACTGTGTGTCTCCCAGCAAGCATCACAGTCATTGATCTGTCCTTCACAAAC
ATTAGTACAATACCTGCAAATTTTGCTAAGAAGTTATCTAAATTAGAACGTATGTACGTT
CAAGGAAATCAGCTCATATATACCGTACGTCCAGAAAACCCCAGTGCAACCCCAAGGCCT
CCCCCTGGAACTGTACAAATCAGCGCTATTTCCTTGGTCAGAAACCAGGCTGGTACACCC
ATCGAAAGCCTTCCAGAGAGCGTAAAACACCTGAAAGTGTCCAACTGCTCCATCGTAGAA
CTTCCAGAATGGTTTGCCAACAGAATGCAAGAACTACTATTTCTGGATCTCAGCAGCAAT
CGGATTTCCATGCTTCCTGACCTACCTATCTCTCTGCAGCAACTTGACATAAGTAACAGC
GATATTAAAATAATACCCCCTAGGTTTAAATCTCTCTCCAACGTAACTGTATTTAATATT
CAAAATAATAAACTTACAGAGATGCATCCCGAATACTTCCCATCCACTTTAACGACATGC
GATATTAGTAAAAATAAGTTGAAGGTGCTATCATTAACCAAAGCCCTAGAGAACCTCGAA
TCACTTAATGTCTCTGGAAACCTAATAACCAGACTAGAACCTGCCTGCCAACTTCCTTCA
CTCACTAACCTGGACAGTAGTCACAACCTGATTTCAGAACTCCCTGACCATTTGGGGCAA
TCTCTCCTGATGCTGAAGCATTTTAATTTATCAGGGAATAAGATCTCCTTCCTGCAGCGC
GGCTCCCTCCCAGCTTCCCTGGAGGAGCTGGACATTAGCGACAACGCCATCACTACCATA
GTGCAGGATACTTTTGGACAGTTAACAAGTTTGAGCGTTCTGACTGTTCAAGGTAAACAT
TTCTTTTGTAACTGCGACTTGTACTGGTTTGTGAACATCTACATCCGTAACCCGCATTTG
CAGATAAATGGCAAAGATGATCTCAGGTGCAGCTTTCCACCAGACAGACGGGGCTCGCTG
GTGAAGAGCAGTAATCTCACACTTCTGCACTGCTCCCTGGGCATTCAGATGGCCATTACA
GCTTGTATGGCCATCCTTGTCGTTCTGGTGCTAACGGGCTTATGCTGGCGCTTTGATGGG
CTGTGGTATGTGAGAATGGGCTGGTACTGGTGTATGGCAAAGAGGAGGCAGTACAAGAAG
AGGCCAGAAAATAAGCCCTTCGATGCCTTCATTTCATACAGCGAGCACGATGCAGACTGG
ACGAAGGAGCATCTACTGAAAAAACTGGAAACTGATGGATTCAAGATATGTTATCATGAG
AGAGATTTCAAACCAGGGCATCCTGTACTTGGCAACATTTTTTACTGCATAGAGAACAGC
CACAAAGTCCTTTTTGTTCTCTCTCCCAGTTTTGTAAATAGCTGCTGGTGTCAGTATGAA
CTGTATTTTGCTGAACACCGGGTCCTGGATGAAAATCAGGATTCCCTCATTATGGTAGTG
CTGGAAGACCTCCCGCCCGACAGCGTGCCTCAGAAGTTCAGCAAACTCAGGAAGCTGCTG
AAAAGAAAAACCTACTTAAAGTGGAGCCCCGAAGAACACAAACAGAAGATTTTCTGGCAT
CAGCTGGCAGCTGTCCTAAAAACAACCAATGAACCACTGGTGAGAGCAGAAAATGGACCC
AATGAGGATGTAATTGAGATGGAATGA
>Lepdi
ATGAGAATCCTTATTGGAAGCTTTCGCTTCTACTTCATTTCTTTCTTATTCAGTAGAGCA
AATGGATTTCTAACTCTGAGAAGACCTACAGCCTATGCCTTCCCAGTATGTAACTACTCC
TATTTAAATCTCTCTTCTGTATCAGAAGCACAAGCTCCAAAAACAGCAAGAGTTCTCAAT
TTCTCACACAACATAATTGAAAAAATAACCAAGAAAGACTTGGAAGGTTTTGACGCGCTG
GAAGTTTTAGACCTTTCCTACAATCAGATTAAGGATATTGAACCTGGTGCATTTGAGAGT
CTGCTCAGCCTTGTTTCTGTGAATTTATCATCTAATGATAGGAAACTTCTTGTATCAGGT
CTTCCACCACACCTGAAGCTCTTACCCACTAGTAAAGCCTCAGGGTCTTTGCAGCTTTCT
AAGTATTTTGACAAATCCTCAGAAGCTGCTCCGGAGTTTTCTGCATCCGCCGAGGAGCTG
CCACATTCAGGAGGTCCATCTGTCCTGCAAAATGTGAATCCGAGGCTCAGACGAAGTACA
GTGAATCTTCTTCGAAGAGCAGAGAGAAACGTAACGGTCTCTCCAACAGCCACATTAAGG
CCTAACCCCTGCGGAGCACCAATAAATGGGATACTCAATTTGTCAAACAGCCAACTCTCC
GAGGAAGAGCTGATGCTAAAACTGGATCCGGATCTTTGCCAAGCTCAGCTGGATAGTATT
TTGGAGCTTGACATTAGTCACAGTGACCTGGAGATGGATCTTCTGTCGCTGTTTGTCCTG
TTTTTGCCAATGAAAAACGTGCAGTCCATTGATGCCAGTTACAACAAATTAACAATTAAC
ATTCTAGACGTTGAGGCGATCTGTAACTTCCCATTCACCACGCTTTTGTTTTTAAATATC
AGCAACAATCCCATAAACAGCTTGGATACGCTGTGTCTCCCGCCAACGATCAAGGTAATC
GATTTGTCCTTCACCAACATAAGTCAAATACCCCAAAATTTTGCTAAAAAAATGTTTGAC
TTAGAAAACATGTATGTTCAAGGAAATCACTTCATATATACCGTACGTCCAGAAATCACT
AATGGGGTTTCAAAAATTCCCCCAGGAACTGTACATATTAATGCCATTTCATTTGTCAGA
AACCAGGCTGGTACACCCATTGAAAGCCTTCCGAAGAAAGTGAAACACCTGAAAATGTCC
AACTGCTCCATTGTAGAACTGCCAGAGTGGTTTGCTGACACAATGGAAGAATTATTATTT
TTGGATCTCAGCAGCAACAGGATTTCTGTGCTTCCTGACTTACCTGCCTCCCTGCAGCAT
CTCGACATAAGCAACAGCGATATTAAAGTAATACCCCCTAGTTTTAAATCTGTCTCCAAC
TTAACAATATTTAATATTCAAAATAATAAAATTACGGATGTGCATCCTGAGTATTTCCCG
TTGACTTTAACAAAATGCGATATTAGTAAAAATAAGTTGAACATGTTGTCATTAACTGAC
GCCCTGGAGAAACTTGAGTATCTCAATGTTTCTGGAAACCTAATCACCAGACTGAAACCC
GCCAGTCACCTTTCTGCACTCGCTAATCTGGACAGCAGTCACAACCTGATTTCAGAACTC
CCTGACCACTTTGGGAAATCTCTTCCAACACTGAAATACTTTAATTTATCAGGGAATAAG
ATCTCTTTTCTACAGCGTGGCTCTCTCCCAGCTTCTCTGATTGAGTTAGACATTAGCAAC
AATGCCATTACTACCATAGTGGAGAACACTTTTGGCCAGTTAACGAGTCTAAGTGTTTTG
ACTGTTCAAGGTAAACACTTTTTTTGTAACTGTGACTTGTACTGGTTCGTGAACGTCTAT
ATCCGCAACCCCCGCTTGCAGATAAATGGCAAAGAAAATCTCAGGTGCAGCTTTCCACCA
GACAGAAGGGGTTCGTTGGTGGAGAGCAGCAACCTCACGCTTCTGCACTGCTCCCTGGGC
ATCCAGATGGCCATTACAGCTTGCGTTGCCATCCTGGTTGTGTTGGTGTTAACAGGCTTA
TGCTGGCGGTTCGATGGGCTGTGGTATGTGAGAATGGGTTGGTATTGGTGTATGGCAAAG
AGAAAGCAGTACGAGAAGAGGCCAGAAAACAAGCCCTTTGATGCCTTCATTTCATACAGT
GAACACGATGCAACCTGGACAAAGGAGAATCTACTCGAAAAACTGGAAACGGATGGATTC
AAGATATGTTACCATGAGAGGGATTTCAAACCGGGACATCCTGTACTTGGTAACATTTTT
TATTGCATAGAGAACAGCCATAAAGTCCTTTTTGTTCTCTCTCCCAGTTTTGTAAACAGC
TGCTGGTGCCAGTATGAACTGTATTTTGCTGAACACCGGGTCCTGAATGAAAATCAGGAC
TCTCTCATCATGATTGTGCTGGAAGACCTCCCGCCCAACAGCCTGCCGCAGAAGTTCAGC
AAACTCAGGAAACTGTTGAAAAGGAAAACCTACTTAAAGTGGAGCCCTGAGGAACACAAA
CAGAAAATGTTCTGGCGTCAGCTAGCAGCTGTCTTGCAAACAACCAACGAACCACTTGTG
AGAGCAGAAAATGGACCCGCTCAGGATGTGTATGAGATGGAATAA
>Tauer
ATGAGGATCCTTATCGGAAGCCTTCACTTCTACTTCATTTCTTTCTTATTCAGCAGAACA
AATGGATTCCTAACTCTGAGAACACCTACAGCCCATGCCTTCCCGTTTTATAACTATTCC
TACTTAAACCTTTCCTCTGTATCAGAAGCACAAGCTCCAAAAAGAGCAAGGGCTCTCAAT
TTCTCACATAACGTAATTGAAAAAATAACCCAGAGAGACTTGGAAGGTTTTGACACGCTG
GAAGTTTTAGACCTTTCCTACAACCGGATCAAGGACGTTGAACCTGGTGCGTTTGAGAGG
CTGCTCAGCCTGGTTTCTCTCAATTTATCATTTAATGATAAGAAACTGCTTGTTTTGGGT
CTTCCACCCCACCTGAAGCTCTTACCCACCAGCGAAGCCTCAGGGTCTTTGCAGCTTTAT
AAGTATTTCGACGAATCCTCAGAGGCTGCTCCGGAGCCCTCTGCATCCGCCGAGGAGCTG
CCACATTCGAGAGGTTCTTCTGTCCTGCAAAACATTAATCTGAGGCTCAGGCGAAGTACA
GAGAATCTTCAAAGAGCAGAGAAAAACGTAACAGTCTCTCCAACGACCACGTTAAAGTCT
AATTTCTGCAGAGCACCAATAAATGGGATACTTGATCTGTCCAATCGCAAACTCTCTGAG
GCTGAGCTGGGGTTAAAACTCGATCCAGATCACTGCCAAGCTCAGCTGGATGGAATTTTG
GAGCTTGACATTAGTCACAGTGACCTGGAAATGGATCTTCTGTCGCTGTTCATCCTGTTT
TTGCCAATGACAAACCTGCAGTCTGTGGATGCCAGTTCCAACAAAATAACAATCAACACT
CAAGACGTTGAGGCCATCTGTAAGTTCCCATTCAGCAAGCTTGTGTTTTTAAATATTAGC
AACAATCCCATAAACAGCTTGGATACGCTGTGTCTCCCTTCAACCATCAAGGTAATTGAT
TTGTCCTTCACCAACATAAGTCAAATACCCCAAAATTTTGCTAAAAAAATGATGAACTTG
GAAAACATGTACGTTCACGGAAATCACTTCATATATACTGTACGTCCAGCAATCACTAAT
GCACCTGCCAAACCTCCCTCTGGAGGGGTGCACATCAATGCCATTTCATTTGTCAGAAAC
CAGGCTGGTACGCCCATCGAAAGCCTTCCGAAGAAAGTGAAACGCCTGGAAGCCTCCAAC
TGCTCCATCGTAGAACTCCCAGAATGGTTTGCCGGCAGAATGGAAGAATTATTATTTTTG
GATCTCAGCAGCAACCGGATTTCTGTGCTTCCTGACTTACCTACCTCCCTGCAGCATCTC
GACATCAGCAACAGCGATATCAAAATAATACCCCCGAGGTTTAAGTCTCTCTGCAACTTG
ACAATATTTACTATTCAAAACAATAAAATCACAGATATGCACCCTGAGTATTTCCCGCTG
ACTTTAACAAGATGTGATATCAGTAAAAACAAGTTGAACACGTTGTCACTAACGGACACC
CTGGAGAAACTGGAGTATCTTAATGTTTCTGGAAACCTCATCTCCAGACTGGAAGCTGCC
AGCCACCTTTCTGCCCTCGCTATTCTGGACAGTAGTCACAACCTCATTTCAGAACTCCCT
GACCACTTTGGGAAATCTCTTCCAGCGCTGAAATATTTTAATTTATCAGGGAATAAGATC
TCCTTTCTACAGCGTGGCTCTCTCCCAGCTTCCCTGACCGAGTTAGACATCAGCGACAAC
GCCATCACTACCATTGTGGAGGACACTTTCGGCCAGTTAACGAGCTTGAGCGTTTTGACT
GTCCAAGGCAAACATTTTTTTTGTAACTGTGACTTGTACTGGTTTGTGAACGTGTATATC
CGCAACCCACGTTTGCGGATAAACGGGAAAGGAAACCTCAGGTGCAGCTTCCCACCGGAC
AGGAGGGGCTCCTTGGTGGAGAGCAGTAACCTCACGCTCCTGCGCTGCTCCCTGGGCATC
CAGATGGCCATCACAGCTTGCGTGGCCATCCTGGTGGTGCTGGTGCTAACGGGCCTATGC
TGGCGGTTCGACGGGCTGTGGTACGTGCGAATGGGCTGGTACTGGTGTATGGCCAAGAGG
AAGCAGTACGAGAAGAGGCCAGAAAACAAACCCTTCGACGCCTTCGTTTCGTACAGCGAA
CAAGATGCAAACTGGACGAAAGAGAACCTCCTGCAAAAACTGGAAACTGACGGTTTCAAG
ATATGTTACCACGAGAGGGATTTCAAACCGGGGCATCCTGTGCTTGGTAACATTTTTTAC
TGCATAGAGAACAGCCATAAAGTCCTTTTTGTTCTCTCTCCCAGCTTTGTCAACAGCTGC
TGGTGTCAGTATGAACTGTACTTTGCCGAACACCGGGTCCTGAATGAAAATCAGGATTCC
CTCATCATGATCGTGCTGGAAGACCTCCCGCCCAACAGCGTGCCGCAGAAGTTCAGCAAA
CTCAGGAAACTGCTGAAAAGAAAAACCTACTTGAGGTGGAGCCCTGAGGAACACAAACAG
AAGATGTTCTGGCGTCAGCTAGCAGCTGTCTTAAAGACAACCAACGAGCCACTTGTAAGA
GCAGAGAACGGACCCGCTCAGGACACGTACGAGATGGAATGA
>Eudch
ATGAGGATCCTTACTGGAAGCCTTCATTTCTACTTCATTTCTTTCTTATTCAGTAGAGCA
AATGGATTCCTAACTCCGAGAACACCTACAGCCTATGCCTTCCCGTTTTATAACTACTCC
TATTTAAACCTCTCTTCTGTATCAGAAGCACAAGCTCCAAAAATGGCAAGAGCTCTCAAT
TTCTCACATAACGTAATTGGAAAAATAACCAAGAGAGACTTGGAAGGCTTTGACACGCTG
GAAATTTTAGACCTTTCCTACAATCAGATTAAGGACATTGAACCTGGTGCGTTTGAGAGG
CTGCTCAGCCTTGTTTCCGTGAATTTATCATTTAATGCCAAGAAACTTCTCGTATCGGGT
CTTCCGCCCCACCTGAAGCTCTTACCCACTAGCGAAGCCTCGGGGTCTTTACAGCTTTGT
AGGTATTTTGACGAATCACCAGAGGCTGCTCTGGAGCCTTCTGCATCCGCCGAGGAGCCG
CCACATTCGGGAGGTCCATCTGTCCTGCAAAACGTTCATCTGAGGCTCAGACGAAGCACA
GAGAATCTTCTTCGAAGAGCAGAGAAGAATGTAACCGTATCTCCAACAGCCACATTAAGG
CCTAATTTCTGCGGAGCACCAATAAATGGGATACTCGATCTGTCAAACAGCAAACTCTCT
GAGGAAGAGCTGACATTAAAACTGGATCCGGATCTCTGCCAGGCTCAGCTGGACAGTATT
TTGGAGCTTGACGTTAGTCACAGTGACCTGGAAATGGATCTTCTATCGCTGTTCGTCCTG
TTTTTGCCAATGAAAAGCGTGCAGTCCATTGATGCCAGTTACAACAAATTAACAATTAAC
ACTCTGGACGCCGAGGCGACCTGTAGCTTCCCATTCAGCAAGCTTTTGTTTTTAAATATT
AGCAACAATCCCATAAACAGCTTGGACACGCTGTGTCTCCCTTCAACCATCAAGGTAATC
GATTTGTCTTTCACAAACATAAGTCAAATACCCCAAAATTTTGCTAAAAAAATGTTTAAC
TTAGAAAACATGTATGTTCAAGGAAATCACTTCATATATACTGTACGTCCAGAAATGACT
AATGCAGTTCCAAAGTTTCCCCCTGGAACTGTACGTATTAATGCCATTTCATTTGTCAGA
AACCAGGCTGGTACACCCATCGAAAGCCTTCTGAAGAAAGTAAAACACCTGAAAATGTCC
AACTGCTCCATTGTAGAACTGCCAGAATGGTTTGCTGACACGGTGGAAGAATTATTATTT
TTGGATCTCAGCAGCAACCGGATTTCTGTGCTTCCTGACTTACCCACCTCCCTGCAGCAT
CTCGACATAAGCAACAGCGATATTAAAATAATCCCCCCTAGTTTTAAATCCGTCTCCAAC
TTAACAATATTTAGTATTCAAAATAACAAAATTGTGGATATGCATCCTGAGTATTTCCCA
TTGACTTTAACAAAATGTGATATTAGTAAAAATAAGTTGAACACGTTGTCATTAACTGAC
GCCCTGGAGAAACTCGAATATCTTAATGTTTCTGGAAACCTAATCACCAGACTGGAACCC
GCCAGCCACCTTTCTGCGCTTGCTAATCTGGACAGTAGTCACAACCTGATTTCAGAACTC
CCTGATCACTTTGGGAAATCTCTTCCAACGCTGAAATATTTTAATTTATCAGGGAATAAG
ATCTCCTTTCTACAGCATGGCTCTCTCCCTGGTTCTCTGGTTGAGTTAGACATTAGTGAC
AATGCCATTACTACCATAGTGGAGGACACTCTCGGCCAGTTAACGAGTTTGAGTGTTTTG
ACTGTTCAAGGTAAACATTTTTTTTTGTAACTGCGACTTGTACTGGTTTGTGAACGTGTA
TATCCACAACCCACATTTGCAGATAAACGGCAAAGGAAATATCAGGTGCAGCTTCCCACC
AGACAGAAGGGGCTCGCTGGTGGAGAGCAGTAACCTCACGCTTCTGCGCTGCTCCCTGGG
CATCCAGATGGCTATTACAGCTTGCGCTGCCGTCCTGGTTGTTTTGGCGTTAACAGGCTC
ATGCTGGCGGTTCGATGGGCTGTGGTACGTGCGAATGGGTTGGTACTGGTGTATGGCGGA
GAGGAAGCAGTACGAGAAGAGGCCAGAAGACAAGCTCTTTGATGCCTTCGTTTCGTACAG
TGAACAAGATGCAAACTGGACGAAAGAGAATCTGCTGGGAAAACTGGAAACTGACGGATT
CAAGATATGTTACCACGAGAGGGATTTCAATCCGGGGCATCCTGTACTGGGTAACATTTT
TTACTGCATAGAGAACAGCCATAAAGTCCTTTTTATTCTCTCTCCCAGTTTTGTAAACAG
CTGCTGGTGTCGGTACGAACTGTATTTTGCTGAACATCGGGTCCTGAATGAAAATCAGGA
CTCCCTCATCATGATTGTGCTGGAAGACCTCCCGCCCAACAGCGTGCCGCAGAAGTTCAG
CAAACTCAGGAAATTGCTGAAAAGAAAAACCTACTTAAAGTGGAGCCCTGAGGAACACAA
ACAGAAAATGTTCTGGCATCAGCTAGCAGCCGTCTTAAAAACAACCAACGAACCACTTGT
GAGAGCAGAAAATGGATCCGCCCGGGATATGTATGAGATGGAA
>Derco
ATTATACTAATTGCTTTTACCTTTTTTTTCTCCAGGATCAGGTTCCTTACCAGAGTCTTT
CATTTCTACTTAATTTCTTTCTTACTCAATGAGGAGGATGGATTCTTCAATCAAGATGAT
AATACCTCTAGCTCCAAATTTTCTAACTACTCCTATTTAAATCTTTCATCTATATCTGAG
GTACTGGTGCCAAAAACTGCAAGAGCCTTTGACTTCTCACATAACATTACTGAAAAAATA
ATCAGAAAAGACTTTGAAGGATTTGGTGCTCTGGAAGTTTTAGACATTTCCTACAGTCAG
ATTCAGGAAATTGAATCTGGTGCCTTTGAGAATTTATTCAACCATATTTCTGTAAATCTT
TCATTTAGCAACCGGTTGCATGAAATTCCTTATCTTGCCCCTCATCTAAAATTCTTACAA
ATACATGAAACCTCAGATTTTCCACAACATTTATAAATATTTTGAAAGATCATCAGAGAC
TGCTTTGAAGTCTTCTGTGTCAGCAGAAAGGTTGCAATATTCCAAAGAAAAGGAGTACTT
GTGGCACCTTAGAGACTAACAAATTTATTTGAGCATAAGCTTTCGTGAGCTACAGCTCAC
TTCACGAAAGCTTATGCTCAAATAAATTTGTCAGTCTCTAAGGTGCCACAAGTACTCCTT
TTCTTTTTTGTGAATACAGACTAACACGGTTGCTACTCTGAAACCTGTTAATATTCCAAA
GGTTCATCTGGCTTGTTAAATGTTCATTCCAAGTTCAGGTGAAGCGTACAGGACTTTCAA
AGACTAGATAAAAACATAACTGTGTTTCCACCTTCTATGATAAGGCATGCTTTCTGTCGA
ATGCCAAAATATGGAGTGTTTGATCTTTCAAAGAGTAAACTGTCTAAGGAAGATCTGACA
AGAAAAAATGTCTGACATCTCAGTCTTTGCAAAGATCAGCTGGACAGTATTTTAGAGCTG
AACATTAGTTACAACAATCTGGAAATTGATCTCTTGTCACTTTTTATCCTTTTTCTTCCA
ATGGAAAATGTACAGTCTATTGATGCTAGTTACAACAAAATAACGATTAGCAATGTAGAT
ATTGGAAACATTTGTCATTTCACATCCAGCAAGCTTTTGTTTTTAAATATCAGTAACAAT
CCCACAAACAATTTAGATACTATATATCTCCCTTCAACAATTAAGATAATTGATTAGTCT
TTCACAAACATAAATCAAATAGCAAAAGTTTTGGTGCAAAATTGTTTGATTAAGAAAAGA
TATATATTCAGGGAAATCAGTTAATCTATACTAGTGATCCAGACAGCTCTGGAACAGTTG
TAGACAAAACTGAACCTGGAAGTATACATATTGCTGCAATTTCATATATTAGAAGACAAG
AAGGTACACCTATAGAAAGCCTGCCAGAGAAAGTAAATTATTTAGAAATGTCAAACTGTT
CTATTGTAGAACTCCCAGTAATTTGTCACTAATGTGCAAGAATTGCTATTTTTTAGATCT
TAGCAATAAACCCATTTCTAAATTTCCTGACTTTATCAACCGCTCTGCAGCATCTGGATT
TAAGTAACAGTGACATTAAAATAATAAAAAGAAAAGGAGTACTTGTGGCACCTTAGAGAC
TAACAAATTTATTTGAGCATAAACTTTCGTGAGCTACAGCTCACTTCTGAAGTGAGCTGT
AGCTCATGAAAGCTTTTGCTCAAATAAATTAGTTAGTCTCTAAGGTGCCACAAGTACTCC
TTTTCTTTTTGCAAATACAGACTAACACGGCTGCTACTCTGAAACCTGTCATTAAAATAA
TACTACCTAGTTTTAAATCAATATCCAATTTAACAGTGTTTAAAATTCAAAATTATAAAA
TAAAAGGTCTTTTTCCTGAATATTTCCCACTAGCTTTAACTGAATGTGATATTAATAAAC
ATAAATTTAAAATGTTGTCTTTAAATGAAACTCTGAAAAAAGTTGAGTCTTAACTTTTCT
GGAAATCTAATAAACCAAATACATCCTACCAGTCCAATTATTTTATTCACTAGTCTAGAC
ATCAGTCAAAATTTAGTATCAGAGATTTCAGATCGTCTTGAAAAATTTCTTCCTATATGG
AAATATTGTAATTTATCTGGGAATAAGATCTCATTTCTACAAAGTGGGTTGCTTCTAGAA
TCTTTGATTAAGTTAGATATTAGCAACAATGCCATTAGTACAATAGTGGAAGACATTTTG
GGGAGTTTGACAAAATTAAATGTTTTAACTGTTCAAGGGAAACATTTTTTCTGTAACTGT
GACTTGCATTGGTTTGTGAATACATATATCCATAGACCAAATCTGCAAATAAATGGATGA
GAAAATCTAAGATGCAGCTTTCCACAAGATAAAAGGAGTGCATCGTTCCATTGGTGTTCA
AATGGCTATTACAGCTTCTACAGCCATATAATCTATGTCAGTAATAACATGTTTATCTGG
CATTTTGATGGACCCTGGAATGTAAAAATAGGCTGGAACTGGTGCATGGCAAAAAGGAAA
CAATGCAAAAATAGGCCAGAAAATAAGTTGTATTATGCCTTCATTTCGTACAGTGAAAAT
TATACAAGTTGGACTAAAGAGAATTTGTTGGAAAAACTAGAAATGAATGGGTTTAAAATA
TGTTACCATGAGAGAGAGAGAGAGAGTGTTCAAACTGGGGCATCTGGTACTTGGTAATAT
TTTCTATTTCATAGAGAACAGCCATAAGGTCCTTTTTGTTTTCTCCCCCAGCTTTGAAAC
AGCTGCTAATGTCAATATGAACTGTATTTTGCTGAACATCAGGTCCTGAATGAAAATAAA
GATTCTCTCATTATGGTTGTGTTGGAAGACCTCATACCCAACAGCGTACCACAGAAATTC
AGCAAACTCAGAAAACTGTTGAAAAAGAAAACCCATTTAAAATGGAGCCCAGAGGAACAC
AAACAGAAAATATTCTGGCACCAGCTCACAACTGCCTTAAAAACATTCAACGACCCACTT
GTTTTGAAAGCAGATAATGGACTGACAAATATATGTAAGAGATGAAATGTGACTATTAGA
ATACATTAACTTGTGATGTAACATTTGCAGTCAAATAAA
>Sphpu
GGCACACCTATTGAAAGCCTGCCAAAGAAAGCTAAGCATCTAGCAATGTCAAATTGTTCA
ATTGTAGAGCTCCCAGAGTGGTTTGTAGGAGAAATGCAAGAATTGCTATTTTTAGATCTT
AGCAATAACTCCATTACCACCTTTCTTGATTTTCCAGACTCTTTGCAACATCTGGATTTA
AGCAACAATGGAATTTTAAAAACTCCCTAGTTTTAAACTATCCCATTTAATAATGTTTAC
AATTCAAAGCAACAAACTAGCAGGCTTTTCCCCTGTCTGCTTTCCAGTAGCACTAAGAGA
ATGTGATGTCAATAAAAATGAATTAAGTGGGTTCCCTTTCAATGAAACTTTGGGAGTTCA
GTCCCTTAAAGTTTCTGACCCAAATAAATCCCAGCAGCCGCCTTTCCTCACTCTCTCATC
TCGATGTCAGTTACACTCTAATTTCAGAGCTCCCAGATCACATTAAAAAATTTCTTCCAG
CAATGGAATATTTGAATTTGTCCGGGAACAAGATCTCATTTCTGCAAAGTGGGTCACTCC
CGGACACTCTGGTTGAGTTAGATATTAGCAACAACGCCATTACTACCATAGTAGAAGAGA
CTTTGGGTCATTTGACAAAGATGAACATTTTAACAATTCAAGGGAACCTTTTCTTCTGCA
ACTGCGACTTGTACTGGTTTGTGAATACCTATCTCCACAGCCCTCATTTGCAAATACACG
GATGAGAGGGCCTTCTTTGTAGCTTTCCATCCTACAAGAGGGGTGTTTTGGTCAAGAGCA
GCAATCGAACCTTGGTGTACTGTTCCCTGGGCATCCAAATGGCAATTACAGCTTGTGCAA
CCATACTGATTACATCTCTAATAACAGGCTTGTGCTGGCATTTGGATGGCCCCTGGAACT
GGAACATCAAGATGGGCTGGTATTGGTGCATGGTTAAAAGGACGCAACATGAGAAGATTC
CAGCTGACAAGCTATACAATATCTTCATTTCATACAGTGAAAACAATGCACAATGGACTA
AGGAAAATTTACTGGACAAACTGGAAGCCAATGGGTTTAGAGTCTGCTACCATGAGAGAG
ATTTCAAACCAGGCCATCCCATCCCATCCCATCCTCGGCAACATTTGCTATTGCATCGAA
AACAGTCACAAGGTTCTTTTCGTGTTCCCCCCTCCAGCTATGTCAACAGCTGCTGGTGTC
TGTATGAGCTGTACTTTGCGGCGCATCAGGTTCTGAATGAAATCCAAGGCTTCCTAATTA
TGGTGGTGCTGGAAGACCGCCCCCCGACAGCGTGCCCCAGACATTCAGCAGGCTTCAGAA
GCTGCTGAGAAGGAAAACCTATTTAAAAATGGAGCCCCAAGGAACACAAGCAGAAAATCT
GGTACCAGCTGACAGCGGTCCTAAAAACAACCAATGACCCAGTTGTGTCAAAAGAAGAAA
ACAGACTGAATCAAGATG
>Allsi
ATGGGTATCCTCATTCTTCGTTTCTACCTCATTGCTTTTTTATTTAATGGAGCAGATGGA
TTCCAAACTCAAAGAACATCTTATATGTATGGCTTCAAATTTTCTAACTACTCTTACTTA
AACCTTTCATCTATACATGAGGCACAAGCTCCAAAAACTTCAAGAGTCCTCAATTTCTCA
CATAATGTTATTGAAAAAATAACCAGAAGAGACTTTGAAGGGTTTGTTGCTCTGGAAGTT
TTAGATCTTTCCTACAATCAGATTCAGGACATTGAACCTGGTGCCTTTGAGAACCTACTC
GGCCTTGTTTCTGTAAATCTTTCATTTAATGACCAGTTGCACAGAATTCCTTATCTTGCA
CCTCATTTAACATTCTTACAAACAGGTGAAACTTCTGGGATTCCACAACATAATATATAT
TTTGAAAGGTCATCAGAAGCTGCTTTGGAGTCTTTTGTGTCAGCAGAAAAGCAGCGATAT
CCTGAAGATTCACATGGCCTGGTAAATGGTCATTCCAAGTTTAGTCGAACTGTACAGGAC
CTTCAGGGAGTAGATGAAAACAGAACGGTGTTTCCCTCATCTACATTAAGGCACAAGATC
TGTGGCAAGCCAATAAATGGAGTGCTTGATCTATCAAAAAGTAATCTGTCTGAGGAAGAA
CTGACAGAAAAAATGGATGCCAGTCATTGCAAAGGTCACCTGGACAGTGTTGTAGAACTG
AATATAAGTCACAATAATCTGGAAATTGATCTCTTATCACTATTTATCCTCCTTCTTCCA
ATGGAAAATGCACAGTCGATTGATGCTAGTTACAACAAAATAACAATCAGCAATATAGAG
CTTGGAAAAATTTGTGACTTTCCAATCCGCAGGCTTCTGTTTGTAAATATCAGTAACAAT
CCCCTAAACAGTTTAGATACAGTGTGTCTGCCTTCAACTATTAAAATAATTGATTTATCA
TACACAAATATAAATCATATACCCAAAAATTTTCATAAAAAATTATTTAACTTGGAAAGA
ATATATGTTCAAGGAAATCAGTTCATCTATACTGTGAATTCAGACGACTCTGGGAAAAAT
GTAAGCAAGTCCCAGCCTGGAACTGTACGTATAGCTGCACTCTCATTGGTTAATACCAGA
GAAGGTACACCTATTGAAAGCCTGCCAGAAAAAGTAAAGTACTTGAAAATGTCTAACTGT
TCTATTGTGGAACTCCCCGAATGGTTTGCTCGTACAATGAAAAAACTGCTATTTTTAGAC
CTTAGCAATAACCCCATCTCTAAACTCCCTGACTTACCAAGCTCTCTGCAGCATCTGGAC
TTAAGCAACAGTGACATTAAAATAATACCACCTAGTTTTAAATCTCTATCCAATTTAACA
GTGTTTAAAATTCAAAGCAATAAAATTACAGACTTCTCTCCTGCATATTTTCTGTTAACT
TTGACAGAATATGATGTTAGTAAAAATAAGCTAAAGGTGCTAAATTTAAATGAAAACCTG
AGGAAAGCTGAATTTCTCAACATTTCTGGAAATGTAATAACCCAAATAGATACCACCAGC
CCACTTTCTGCACTCACTAATCTAGATGGCAGTCACAATTTAATTTCAGAGCTCCCAGAT
CACTTTGCAGAATTTCTTCCAGTACTGAAATATTTTAACTTATCAGGAAATAAGATCTCA
TTTCTACAGCCTGGATCTCTCCCAGAATCCTTGGTTGAATTAGACATTAGCAACAATGCC
ATTACCACAATAGTGGAAGAGACTTTTGGCCATTTGACAAAACTAAATGTTTTAACTGTT
CAAGGAAAGCATTTTTTCTGTAACTGTGACTTGTACTGGTTTGTGAATACATATATCCAT
AGCCCACAGTTGCTGATAAATGGAAGAGAAAGTCTTAGATGCAGCTTTCCACCAGATAAA
AGGGGTGCATTGGTTGAGAAAAGCAATCTAACGCTTGTGCATTGTTCCTTTGGCATTCAA
ATGGCTATTACGGCTTGTCCAGCCATATTGATCATGTCAGTAATAACAAGCTTATGCTGG
CATTTTGATGGACCCTGGTACATAAGGATGGGCTGGTACTGGTGCATGGCAAAACGGAGG
CAATATGAGAAGAGGCCCGAAAGCAAGGCCTATGATGCTTTCATTTCATACAGTGAAAAT
GATGCAAGTTGGACTAAAGAGAATTTGTTGGAAAAACTGGAAACAAAGGGGTTTAAAATA
TGTTACCATGAAAGAGATTTCAAACCCGGGCATCCAGTTCTTGGGAACATTTTTTATTGT
ATAGAGAACAGCCATAAAGTCCTGTTTGTTCTCTCTCCCAGCTTTGTAAACAGCTGCTGG
TGTCAGTATGAGCTGTATTTTGCCGAACACCGGGTTCTGAATGAAAATCAAGATTCCCTC
ATTATGGTTGTGTTGGAAGACCTCCCACCCAACAGTGTGCCACAGAAATTCAGCAAACTC
AGAAAACTCTTGAAAAGGAAAACCTACTTAAAATGGAGCCCTGAAGAACAGAAACAAAAA
ATATTCTGGCACCAGCTAACAGCTGTCCTGAAAACATCCAATGACCCAATTGTATTGAAA
GCCGAAAATGGACTGAATCAAGATACATATGAGATGGAATGCCACTAG
>Gavga
ATGGGTATCCTCATCAGAGTTCTTCGTTTCTACTTCATTGCTTTTTTATTTAATGGAGCA
AATGGATTCCAAACTCAAAGAACATCTTATATGTATGGCTTCACATTTTCTAACTACTCT
TACTTAAACCTTTCATCTATACATGAGGCACAAGCTCCAAAAACTTCAAAAGTCCTCAAT
TTCTCACATAACATTATTGAAAAAATAACCAGAAGAGACTTTGAAGGGTTTGTTGCTCTG
GAAGTTTTAGATCTTTCCTACAATCAGATTCAGGACATTGAACCTGGTTCCTTTGAGAAC
CTACTCAGCCTTGTTTCTGTAAATCTTTCATTTAATGACCAGTTGCACAGAATTCCTTAT
CTTGCACCTCATTTAACATTCTTACAAACAGGTGGAACTTCTGGGATTCCACAACATAAT
ATATATTTTGAAAGGTCATCAGAAGCTGCTTTGGAGTCTTTTGTGTCAGCAGAAGAGCAG
CAATATCCTGAAGGTTTATATGGCCTGGTAAATGGTCATTCCAAGTTTAGTCGAACTGTA
CGGGACCTTCAGGAAGTAGATGAAAACAGAACAGTGTTGCTCTCACCTCCGTTAAGGCAC
AAGATCTGTGGCAAGCCAATAAATGGAGTGCTTGATCTATCAAAGAGTAATCTGTCTGAG
GAAGAACTGACAGAAAAAATGGATGCCAGTCATTGCAAAGATCACCTGGACAGTGTTGTA
GAACTGAATATAAGTCACAATAATCTGGAAATTGATCTCTTATCACTATTTATCCTCCTT
CTTCCAATGGAAAACGCACAGTCGATTGACGCTAGTTACAACAAAATAACAATCAGCAAT
ATAGAGCTTGGAAAAATTTGTGACTTTCCAATCCACAGGCTTCTGTTTGTAAATATCAGT
AACAATCCCCTAAACAGTTTAGATACAGTGTGTCTCCCTTCAACTATTAAAATAATTGAT
TTATCATACACAAATATAAATCATATACCCAAAAATTTTCATGAAAAATTATTTAACTTG
GAAAGAATATATGTTCAAGGAAATCAGTTCATCTATACTGTAAATTCAGACGACTCTGGG
AAAAATGTAAGTGAGCCCAAGCCTGGAACTGTACGTATAGCTACACTCTCATTTGTTAAT
ACCAGAGAAGGTACACCTATCGAAAGCCTGCCAGAAAACGTAAAGTACTTGAAAATGTCT
AACTGTTCTATTGTGGAACTCCCCGAATGGTTTGCTCGTACAATGAAAAGACTGCTATTT
TTAGACCTCAGCAATAACCCCATCTCTAAACTCCCTGACTTACCAAGCTCTCTGCAGCAT
CTGGACTTAAGCAACAGTGACATTAAAATAATACCACCGAGTTTTAAATCTCTATCCAAT
TTAACAGTGTTTAAAATTCAAAGCAATAAAATTACAGACTTCTCTCCTGAATATTTTCTG
TTAACTTTAACAGAATATGATGTTAGCAAAAATAAGCTAAAGGTGCTAAATTTAAATGAA
AACCTGAGGAAAGCTGAATTTCTCAACATTTCTGGAAATGTAATAACCCAAATAGATACC
ACCAGCCCACTTTCTGCACTCACTAATGTAGACGGCAGTCACAATTCAATTTCAGAGCTC
CCAGATCACTTTGCAAAATTTCTTCCAGTACTGAAATATTTTAACTTATCAGGAAATAAG
ATCTCATTTTTACAGCCTGGATCTCTCCCAGAATCTTTGGTTGAGTTAGACATTAGCAAC
AATGCCATTACCACAATAGTGGAAGAGACTTTCGGCCATTTGACAAAACTAAATGTTTTA
ACTGTTCAAGGAAAGCATTTTTTCTGTAACTGTGACTTGTACTGGTTTGTGAATACATAT
ATCCATAGCCCACAGTTGCTGATAAATGGAAGAGAAAATCTTAGATGTAGCTTTCCACCA
GATAAAAGGGGTGCATTAGTTGAGAAAAGCAATCTAACACTTGTGCATTGTTCCTTTGGC
ATTCAAATGGCTATCACGGCTTGTGCAGCCATATTGATCATGTCGGTAATAACAAGCTTA
TGCTGGCATTTTGATGGACCCTGGTACATAAGGATGGGCTGGTACTGGTGCATGGCAAAA
CGGAGGCAATATGAGAAGAGACCGGAAAACAAGACATATGATGCTTTCATTTCATACAGT
GAAAATGATGCAAGTTGGACTAAAGAGAATTTGTTGGAAAAACTGGAAACAAAGGGGTTT
AAAATATGTTACCACGAAAGAGATTTCAAACCCGGGCATCCAGTTCTTGGGAACATTTTT
TATTGTATAGAGAATAGCCATAAAGTCCTGTTTGTTCTCTCTCCCAGCTTTGTAAACAGC
TGCTGGTGTCAGTATGAGCTGTATTTTGCCGAACACCGGGTTCTTAATGAAAATCAAGAT
TCCCTCATTATGGTTGTGTTGGAAGACCTCCCACCCAACAGTGTGCCACAGAAATTCAGC
AAACTCAGAAAACTCTTGAAGAGGAAAACCTACTTAAAATGGAGCCCTGAAGAACAGAAA
CAAAAAATATTCTGGCACCAGCTAACAGCTGTCCTGAAAACATCCAATGACCCAATTGTA
TTGAAAGCCGAAAATGGACTGAATCAAGATACATATGAGATGGAATGTCACTAG
>Cropo
ATGGGTATCCTCATCAGAGTTCTTCGTTTCTACCTCATTGCTTTTTTATTTAATGGAGCA
AATGGATTCCAAACTCAAAGAACGTCTTATATGTATGGCTTCAAATTTTCTAACTACTCT
TACTTAAACCTTTCATCTATACATGAGGCACAAGCTCCAAAAACTTCAAGAGTCCTCAAT
TTCTCACATAACATTATTGAAAAAATAACCAGAAGAGACTTTGAAGGGTTTGTTGCTCTG
GAAGTTTTAGATCTTTCCTACAATCAGATTCAGGACATTGAACCTGGTTCCTTTGAGAAC
CTACTCAGCCTTGTTTCTGTAAATCTTTCATTTAATGACCAGTTGCACAGAATTCCTTAT
CTTGCACCTCATTTAACATTCTTACAAACAGGTGAAGCTTCTGGGATTCCACAACATAAT
ATATATTTTGAAAGGTCATCAGAAGCTGCTTTGGAGTCTTTTGTGTCAGCAGAAGAGCAG
CAATATCCTGAAGGTTTATATGGCCTGGTAAACAGTCATTCCAAGTTTAGTCGAACTGCA
CGGGACCTTCAGGAAGTAGATGAAAACAGAATGGTGTTGCCCTCACCTACGTTAAGGCAC
AAGATCTGTGGCAAGCCAATAAATGGAGTGCTTGATCTATCAAAGAGTAATCTATCTGAG
GAAGAACTGACAGAAAAAATGGATGCCAGTCATTGCAAAGATCACCTGGACAATATTGTA
GAACTGAATATAAGTCACAATAATCTGGAAATTGATCTCTTATCACTATTTATCCTCCTT
CTTCCAATGGAAAATGCACAGTCAATTGATGCTAGTTACAACAAAATAACAATCAGCAAT
ATAGAGCTTGGAAAAATTTGTGACTTTCCAATCCGCAGGCTTATGTTTGTAAATATCAGT
AACAATCCCCTAAACAGTTTAGATACAGTGTGTCTCCCTTCAACTATTAAAATAATTGAT
TTATCATACACAAATATAAATCATATACCCAAAAATTTTCATGAAAAATTATTTAACTTG
GAAAGAATATATGTTCAAGGAAATCAGTTCATCTATACTGTAAATTCAGACGACTCTGGG
AAAAATGTAAGCAAGCCCAAGCCTGGAACTGTACGTATAACTGCACTCTCATTTGTTAAT
ACCAGAGAAGGTACACCTATCGAAAGCCTGCCAGAAAAAGTAAAGTACTTAAAAATGTCT
AACTGTTCTATTGTGGAACTCCCCGAATGGTTTGCTCGTACAATGAAAAGACTGCTATTT
TTAGACCTCAGCAATAACCCCATCTCTAAACTCCCTGACTTACCAAGCTCTCTGCAGCAT
CTGGACTTAAGCAACAGTGACATTAAAATAATACCACCGAGTTTTAAATCTCTAGCCAAT
TTAACAGTGTTTAAAATTCAAAGCAATAAAATTACAGACTTCTCTCCTGAATATTTTCTG
TTAACTTTAACAGAATATGATGTTAGCAAAAATAAGCTAAAGGTGCTAAATTTAAATGAA
AACCTGAGGAAAGCTGAATATCTCAACATTTCTGGAAATGTAATAACCCAAATTGATACC
ACCAGCCCACTTTCTGCACTCACTAATCTAGACAGCAGTCACAATTTAATTTCAGAGCTC
CCAGATCACTTTGCAAAATTTCTTCCAGTACTGAAATATTTTAACTTATCAGGAAATAAG
ATCTCATTTTTACAGCCTGGATCTCTCCCAGAATCTTTGGTTGAGTTAGACATTAGCAAC
AATGCCATTACCACAATAGTAGAAGAGACTTTCGGCCATTTGACAAAACTAAATGTTTTA
ACTGTTCAAGGAAAGCATTTTTTCTGTAACTGTGACTTGTACTGGTTTGTGAATACATAT
ATCCATAGCCCACAGTTGCTGATAAATGGAAGAGAAAATCTTAGATGTAGCTTTCCAACA
GATAAAAGGGGTGCATTAGTTGAGAAAAGCAATCTAACGCTTGTGCATTGTTCCTTTGGC
ATTCAAATGGCTATCACGGCTTGTGCAGCCGTATTGATCATGTCAGTAATAACAAGCTTA
TGCTGGCATTTTGATGGACCCTGGTACATAAGGATGGGCTGGTACTGGTGCATGGCAAAA
CGGAGGCAATATGAGAAGAGACCCGAAAACAAGACCTATGATGCTTTCATTTCATACAGT
GAAAATGATGCAAGTTGGACTAAAGAGAATTTGTTGGAAAAACTGGAAATAAAGGGGTTT
AAAATATGTTACCACGAAAGAGATTTCAAACCCGGGCATCCAGTTCTTGGGAACATTTTT
TATTGTATAGAGAACAGCCATAAAGTCCTATTTGTTCTCTCTCCCAGCTTTGTAAACAGC
TGCTGGTGTCAGTATGAGCTGTATTTTGCTGAACACCGGGTTCTGAATGAAAATCAAGAT
TCCCTCATTATGGTTGTGTTGGAAGACCTCCCACCCAACAGTGTGCCACAGAAATTCAGC
AAACTTAGAAAACTCTTGAAAAGGAAAACCTACTTAAAATGGAGCCCTGAAGAACAGAAA
CAAAAAATATTCTGGCACCAGCTAACAGCTGTCCTGAAAACATCCAATGACCCAATTGTA
TTAAAATCCAAAAATGGACTGAATCAAGATACATATGAGATGGAATTTCACTAG
>Anoca
ATGGGAACTTTCATCCACAGTCTGTATTTCTGCCTCATCATTCTCTCCTGTCATGGGGAA
AGTGAATTTCAAAATTCAGAGGCTCAAATCTACGTTTCCAAACCCTCTGGTCATCACACT
TTCAACTATTCTTCAGTAACTAAACAACAAACTCTTCAGCAAAGTTTGGGTTCCTTGCAA
AGTACCATGAAAAACGTGAACAAGAAGATGACAGACCGCAGCAAGACTCTTGAAAGTTTA
AACCCACTGCAGAACAGGAGCTCCATACTAAATTCAACAGACTACCAAGTGGATGAACTG
TACACTCAGAAGCACACAGAAATAATGGAAGTGATGGATTCATCAAAGGATCAACCATTA
CTGAATGCAAGAATGTCTCTTGAACCAAGAAAACACAATTTACATGAGGAACCAGTGCTG
AAGTTGAAAGCTGTGGATCACAGAAAACACAATGACACACCTTCACCTTCAGTGGCAATG
AAGCCAGAAGGATGTGGAATCTCAATGAATGGCATTTTAGACCTATCAAACAGAAACTTG
TCTGAGAAGGAATTGAGAGCGACAATTGAATCTGGGCCTTGCTGGGCTACACTGGACAAA
ATCCAAGTACTTAATGCCAGCCACAATAACCTGGAAGGAGATCTCATCATCCTAATTTTA
CTGTTCCTCAATATGAAGAATGTGCGTGCTATAGATTTGAGTTGTAACAACTTAACATTC
AATGCTATGTGCGCCGAAGAGATCCAGGATCTGGAAGAAAGCAAGCTGATATTTTTAAAT
CTCAGCCACAATCCTTTAAAAACTTTGAGTGACCTCTGTCTCCCTCAAAGCCTCAAAGGG
ATTGATTTATCTTTCACCCAAATTGACAGAATACCACAAGAGTTTGCCATACTTTTTTCA
AACATGGAAGAGATTTATCTCCAAGGGAACCAGTTTGTATACACTGTGAAAACACTTCAG
TCCGTGTTAATTGGTGATGTGGGCACCTCATCCGTTTCGTATGTTGATTTGCCAAAACAC
AGCCTCATTGAAAGCCTCCCCCACAGAGTAAAGCATCTAGTATTGTCGAACTGTTCCATC
GTAGAACTTCCAGAATGGTTTGCACAGAAAGTGGGCCAACTGTTGTTTCTGGACCTTAGC
AATAACCCCATGAATTCATTCCCAGGCCTGCCAACTACTTTGCAACGCCTGGATTTAAGC
AATAGTAACATCAAAGCTATGGCAAACCTTAAATTCATCTCCAATTTGACAGTAGTTAAC
ATTCCAAACAACAAAATAGAAGATATTTCCCCAAAGCATGTTCCCTACTCACTAGAAGAA
TTCGATATTAGTAAAAATAAAATACGACGGATGCCTTTCCTTGGTGCACACTCAAAATTA
AAAAGTTTGAACATTTCTGGAAATGTCATAATGCAGCTGAACGTCAACACATCTCACCCC
TCCCTCAGCAACTTAGACGCAAGCCATAATTTAATCACAGAGTTACATGACGAGATGGGG
ACATTTCTGCCAGAACTGAAATTTCTGAATTTGTCAGGAAACAAGATCTCCTTCTTGCAG
CCAGGCTCGCTGCCCGAATCTTTGCTTGAGTTGGACATAAGCAACAATGCCATTACTATC
ATCATGGAGGAAACCTTTGGCCGTTTGAGAAACCTGAGGGTTTTGATGGCTCAAGGGAAG
CATTTTTTCTGTAACTGTGACTTGTATTGGTTTGCCAACACATACCTTGCTAGCCCAAAT
GTACAGATACATGGACGAGAGGCCCTGAAGTGCAGTTTCCCACTCCAAAAGCGAGGTCTT
TTGGTTGAAAACAGCAACCTGACAATCCTCTATTGTTCTCTTGGCCTTCAAATGGGGATT
ACTGCCATTGTGGCCGCTATGTTTATGACCGTTATCACTGTCCTCTGTTGGCGTTTCCAT
GGGCCTTGGTATATTAAGATGGGCTGGTACTGGTGCATGGCCAAGAGGAAGCAGTACCAG
AAGAGTCCCGAAGACAAATTGTATGACGCCTTTGTCTCATACAGTGAAAATGATGCACCC
TGGACAAAAGAGATCCTGCTGAAAAATCTGGAAGCCAATAATTATAGAGTATGTTACCAT
GAGCGGGACTTCCTTCCAGGCCACCCAGTTCTTGGGAACATTTTCCATTGCATTGAGAAC
AGCCATAAAGTCCTTTTTGTGTTGTCGCCTAGCTTTGTCAACAGTTGCTGGTGCCAGTAT
GAACTCTACTTTGCTGAACACCGGGTCCTGAATGAAAACCAAGACTCTCTCATTATGATA
GTGCTGGAGGACCTCCCTCCCAACAGCGTTCCTCAGAAATTTAGTAAACTTAGAAAGCTA
TTGAAAAGGAAAACCTATCTGAAGTGGAGCTCGGAGGAACACAAACAAAAACTCTTCTGG
TGCCAGTTGAACGCTGTCCTGAAAACAACCAATGAGCCCATGGTGCTGGATGAAACAATC
GAGCTGCATTAA
>Promu
ATGGGATTCTTCATCAAAACCTTGCATTTTTATCTCATCATTCTCTTTTGTAGTGGAGAT
GAGCAATTTCAGCATTCAGACAATAAAAGTCTTCTGTCCAAGTCAAGTCCTTCTTCATTC
CCTGAATCTCAAATTCCAAGGAGAGGCCTCAGCTTTTTACATAATGTAAGAACAAAGACT
GCAAAAAAGAAAGCAGGCCTCAATATACTTAACATTTTAAATATGCGACACAATTATAGT
TTCCAAGTTGATCCAACAATTGTTTTATCTAATATCCAACCACAGCATAGGTCATCTCAT
AAATTCTCACAAACTGATGGAATAATAAATGATTCATTGACTGACCCATCTCTAAGGAGC
ATGACATTGTCTCCTAAGCCAGCAGAGAAGCAACAAGAAGCTGAAAGCCTTTTAAATCTC
AATTCAGTATTAAAGTGGAATGTTCTTGGTGATGAACAATACAACAAAAAGGAAACAAGA
TTTTCATCCTCAACATTACAAATTAGTGCAAGTTGTGGAATCCCAGCAAATGGCACATTT
GATCTATCAAACAGGAAACTAACTGAGAATGAATTGAGGGGGAAAATGGATCCCATTTTC
TGCAAAGCTACACTGGACCAAATTAAAAAGTTTAATGCAAGTCTCAACAACCTTGAGACA
GATATCGCAACCCTGATTCCGTTATTCCTTGAAATGAAGAGTGTGTATTTAATTGATGTG
AGTTATAACAAAATATTTATAAATACCAAATCTGCAAAAGACAGCTATAATCTGCAGCAC
AACAATCTTCTGTTTTTAAATCTCAGTCACAATCCCCTTAAAACTCTGAAAAACCTCATT
CTACCGAGAGGTCTCAAGAGCATTGATTTATCTTTCACACAAATTAACCAAATACCAAAA
GAATTCATTGCAATACTTTCTCAAATAGAAGAGGTATTTCTTCAGGGGAATCCATTTATA
TACAACGCTGAAGCACTTATGTCTAATTTTAATCCTGTACTTACAATAAGAAATCAAAAG
CATTTCTTTAATGGAGGCATTTCATATACAAATTTTCCACAATCCACAATTCATCAAATA
ATGTTACATTGTTTCACTGAAGAACTTCCGGAAGGGTTTCAAAACACAAAAAACCCACAT
ATTTTTCTTGACCTTAGCAATAAATCCATACACAATTTCCACTACTTACCAAAATCTTTG
CGTCATTTTGATTTAAGCAACTGTAACTTACAAGGAAAAGCTAGCCCTAATCTTTTCCCA
AATTTAACTGTGTTTAAAATTCAAAACAATAAAATAAAAAAAATTTCACCATATCTCCCA
GACTCATTAGAGGAATGTGATCTTAGTAAAAATAACATACGTAATTTCCCTTTCCATGGG
GCAGAGCAAAGTTTAAAATTACTCAATCTTTCTAGAAATCTTTTAAAGCAACTGAATGTG
AACACTTCGTACCTTTCCCTAAATAATCTGGATGTAAGCCATAATTTAATTACAAATCTG
CTGGGTCACATGGGGACATTTCTGCCTGAACTGAAATATCTGAATCTGTCAGAAAATAAA
ATATTTTTTCTGCAACCTGGGTCTTTACCTAAATCTTTGGTTGAGTTGGATATTAGCAAT
AATGCCATTGCCATTCTTATGAAAGACATGTTCCTCCATTTGACCAACTTGAAAATTTTA
ACCCTTCAAGGGGAACACTTTTTCTGTAACTGTGAATTATACTGGTTTGCAAACACATAC
CTTGCTAATCCACAAATGCAAATAAATGGCCAAGAAAGACTTTTCTGTGGTTTTCCAAAG
AAAAAGCGAGGTCTTATGTTGCAAAACAGTCATCTAACAATGTTGTATTGTTCTCTTGGT
CTTCAAATTGGAATTACAGTTGTTACGGTCATTTTGTTTATGTCCGTCATATCTGTATTA
TGCTGGCATTTTGATGTTCCATGGTATTTAAAGATGGGTTGGTATTGGTGCAAGGCTAAA
AGGAAACAATATGAGAAGAGACCAGAACACAAAATATACGATGCTTTCATTTCATACAGT
GAAAATGATGCTTCCTGGACTAAAGAAACTCTATTAAAAAACCTGGAAGCCAGTGGATTT
AAAGTATGTTATCATGAAAGGGATTTCATGCCAGGGCATCCAGTTCTTGGAAACATTTTT
TACTGTATCGAGAATAGCCATAAAGTTCTTTTTGTGCTATCACCCAGCTTTGTCCACAGC
TGTTGGTGCCAGTATGAGCTGTACTTTGCTGAACACCGGGTTCTCACTGAAAACCAAGAT
TCCCTCATTATGGTTGTATTGGAAGATCTGCCAGCCAACAGCATTCCAAAGAAATTCAGC
AAGCTTAGAAAACTATTACAAAGGAAAACCTACTTGAAATGGAGTCCTGAGGAACACAAA
CAAAAGCTTTTCTGGCACCAGTTGTCTACTGTGTTGAAAACTATGAATGAGCCAGTGCTA
AGAACACAGAGGAAAAGCTGCATTAGGAAGCAGACAGATTCAACTGAATGA
>Podmu
ATGAACAGGATGGGAATCTTCACCAGAATACTGTATTTCTGTATTTCTATTCTTTTCTGC
GATGGAGAAGGTGGATTTCAGCTTCCAGACAAGGTCTATGTCTCCAAACCCTCAGATAAT
TCCTCTGCAACTCACTCTGAATTACAAACTCCAACAAGAGGCCATAACTTCTCACACAGC
TTTCCGAAAAAAATTGCAGGAAGGAAAGCAGAAGGCCCCAGTATTCAAGGTTTAGTTCCT
CAAAGCAATCAGAGTTTCAGAGTTTTACTTAACAGCCCACCACAAGAAGTGCCACTCCCT
AAGTTCTCACAAATGAATGAAATGGTGAATTCTCCACAAACTGACCCATCCTTATGGGGC
ACCGTGGGGTCTCCTTTTCCAGCAGAGAAGCACAAAGGACCTAGTCGTCTTCTAAATGTC
CATTTGATACTAAAAAGGACTGTTCTGGGTTATGAAAGACAAGATGAATCTGGAACAGTA
TTTCCACCTCCTGCGCTGAGGATGTCTGCAGTTTGTGGCAATCTGGTGGGTGGGGTGTTT
GATCTATCTCAGAAACCTAACCTGTCTGAGGATGATCTGAGGAGGGAAATGGATCCTAGG
CATTGCAACACAACGCTGGGAAAGGTTGTAGAGCTGGATGCCAGTCACAACAATCTGCAA
ATGGATTTAGGGACCCTGCTTTCACTGCTCCTGAAAATGGAGAACGTGCAGTCCATCGAC
GTGAGTTACAACAGCATAAGTGTGTCAGGTGTGCTTGTACCCAACAGGTGTGACTTAAAG
CACAGCGAGCTGTTGTTCTTAAATCTCAGCCACAACCCTCTTACCACTTTGAAAAGCATC
TGCCTCCCTTCGAGTCTCAAAGGCATTGATTTGTCCTTCACACGCATTAACCAAATACCA
CGTGAGTTTGCCAGAACTTACTTTCATATAGAAGAGATGGATGTTCAAGGAAACCATTTT
ATATACAATCCTGAAACGCTGACGTCTCTCTTCAAGTCTATACCAAAAACCAGGATAGAA
AGCTTGTCGATTGTCAATTTTCCACAACGCAGCCCCATCGAAAGCCTCCCCAGGGAAGGG
AGGCGTCTCGTAATGTCAAACTGCTCCATCGTAGAACTTCCAGAATGGTTTGCAAACACC
ATGAGGAAGCTTCTCTTTCTAGACCTGAGCAACAACCCCATGCATGGTTTTCCCCAGCCG
CCAACTTCATTGCAGAACCTAGATTTAAGCAACAGTAACATCCAAGAGATAGCTAATCTT
AACATCTTCCCTAATTTGACAGTGCTTAAGATTCCAAGCAATAAAATAAAGGCTTTTCCA
CCTGCATATCTTCCAGACTCCTTAAAAGAACTGGATATCAGTAAAAATCAAATACCTGTC
TTCCATTTATGGAGGGCGCCACAAGAGCTGGAATTCCTTAATGTTTCTAGAAACCTCATA
ACGCATCTGAATCTAAACCATTCTCACCACCTCACCAGCCTTGACGCAAGCCACAATTTA
ATTACAGAACTGCAGGACCACACAGGAGTATTTCTGCCAGAACTCAAATATCTGAATCTG
TCAGGAAACAAGATCTCTTTTTTGCAACCGGGGTCTCTCCCCCAATCTTTGCTCGAGTTG
GACATAAGCAACAATGCCATCACCATTATTATGGAAGAGACCTTTGGCCGGTTGACGAAC
CTGAACGTCTTAACCCTTCAAGGGAAACATTTCTTCTGCAGCTGTGACTTGTATTGGTTT
GCGAACACGTACCTTGCGAGCCGGCAGCTGCAGATAAATGGCCAAGAGGAGCTTTTGTGC
AGCTTTCCGCTCAAGAAACGGGGCCTTTCGGTGGAAAACAGCAACCTAACGATGCTGCGT
TGTTCTCTGGGACTTCAAATGGCAATTACGGCTTGTGTGGCCATCTTGACAATGTCCCTC
TTAACAGGCCTTTGCTGGCGTTTTGACGGCGTCTGGTACATTAAGATGGGATGGTACTGG
TGCATGGCGAAAAGGAAACAATACAAGAGGCCAGAACACAAAGCGTATGACGCATTTATC
TCATACAGCGAAAACGATGCGCTGTGGGCTAAAGAGACCCTGCTGGAAAAACTGGAAGCC
CTCGAGTTTAGAGTATGTTACCACGAGAGAGACTTCACGCCAGGGCACCCGGTTGTTAGG
AACATTTTCCACTGCATTGAGAACAGCCACAAAGTTCTCTTTGTGCTGTCGCCCAGCTTT
GTCAACAGTTGCTGGTGTCAGTATGAGCTGTTCTTTGCCGAACATCGGGTCCTTAGCGAA
AACGAGGACTCTCTCATTATGGTTGTGCTGGAAGACCTGCCGCCCAACAGCATCCCGCAG
AAATTCAGCAAGCTCCGGAAGCTGCTGAAAAGGAAGACCTACTTGAAGTGGAGCCCAGAG
GAACACAAACAAAAGCTCTTCTGGAGCCAGCTGACCGCTGTTCTGAAAACGACAAACGAG
CCGATGGCTTTGACAGAGGGAAATGGGCTGTGCTAG
>Gekja
ATGGGAATCTTCACCAGAGGTTTATATTTCTACTTCATTATTTTCTTCTGTAATGGAAAA
GGTGAATTTAAACACCCAGGTGATGAGATCTTTGTGTCTACCACAACCTCTAACTGCTCA
TCAGTACCTGAGTCACAAACTCCAAGAAGAGTCATCAATGTCTTTCATGTTATTAAATAC
CTAACCAAAAGGAAGGGAGCTGTCCATAGTGATCCTAAAGGTGTAAATTCATCACATAAT
CAGAACTTTCAAGTTGAGTCGACAGCTGTTTCCTTTAACAACCTACCACAGGAAATGTCT
GATCAAAACTCTCATCAGAAATTGTCACAAACATTCAAAACAACTGATTCTCCAAAAACT
GAAGAATCACTATGGGACACAACAGGGCCTCCCATGCCGTCAGAGAAGCAGCAAGGAGAC
AAGCGGCTTCTAAATATCAATCCAATGTTGAAGCAGAGTGCTCTGGGTCACAAAAGACCA
GATAAGCAGGAAACTTCATTTCTACCTTCTGCACTAATGGGTGAAAATGGTTGTGGGGTC
CTGGCGAAGGGAATGCTTGATCTATCAAACAGAAAACTGTCTGACAGCAAACTGAAGGAG
AAAATGGATTCTTGGCATTGCAGAGCTACAGTGGACAAAATCAGAGACCTTAATGCTAGT
CACAATGATCTGAACATGGATCTCAAAGCCCTGATTTCACTCCTCCTCAAAATGAAGAAT
GTACACTCTATTGACGTGAGTTACAACAAAATAACTAACAGTGGTACTCACAGAACCACC
ATTTGTAATTTGGAGCCCAGCAACCTTTTGTTTTTAAACCTCAGCCACAATCCACTAAGA
ACTCTGGACAATCTGTGCCTCCCTTCAACTCTTAAAAGTATTGATTTATCTTTCACAAGT
ATTAACAAAATACCAAAGGAGTTTAGTGGAGAATTTTTTCACCTAGAAGAGATGTATATT
CAGGGAAACCATTTTATATACAAACCTCAACTATACGGTTCTGGCTTCTTTCTTCAGGGC
TTAACAGCGAAACCAGTAATATTCCGTCCAGAGGTTATTTCTCATATTGATGTCCCGGAG
ACTCCCATTCAAAGCCTCCCCCACCAGGTAAAGCATCTACAAATTTCAAATTGTTCTATT
GTAGAGCTTCCAGGATGGTTTACAAACACAATGGCAAACCTTCTTTTTCTAGACCTCAGT
AATAACCCTCTGAATTCGTTCCCTCAGTTGCCAGCTTCTTTGCAGCACCTGGATTTAAAC
AACACTAACACTGAAAGTGTAATTGATATCAGCCATTTCTCCAATTTAACGGTGTTACAC
ATTCAAAACAATAAAATGACAGGTCGTCTTCCATCTGAGCATCTTCCATTTGCACTGAAA
GAACTTGATGTTAGTAAAAATAAACTACATATGTTCCCACTCCAGGAAGCACAGCAAAAA
TTAGAATCCTTGAACGTTTCTGGAAATCTAATAACGGAGCTGTATCTGAATACTTCTTTC
CCTTCCCTCACCAACTTAGATGTGAGCCACAATATGATTACAGAGCTTTCAGATCACACA
GGAGAATTTCTGCCAGCACTGAAATATTTTAATTTGTCTGGAAACAAAATTTCTTTTCTA
CAACCAGGGTCTCTTCCTCAGTCATTGCTTGAATTAGACATAAGCAACAACGCTATTACC
ATAATCATGAAAGAGACATTTAACAATCTGCAAAATCTGCAACTTTTGACCGTCCAAGGA
AAAAATTTCTTTTGCAACTGTGACTTATATTGGTTTGTGAACACATATCTTTCTAGTACA
CATGTGCAGGTAAATGGCCGAGAAGACATGCTGTGCAGCTACCCACCTAATAAGTGGGGT
CTTTTGGTTGAACACAGTAACCTTACACTGTTGAATTGTTCTCTTGGCCTTCAAATGGGA
ATTACAGCTTGCGTGGCCATCTTGGTTATATCCACGATCATGACGCTTTGCTGGCACTTT
GACGGACCCTGGTATATAAAGATGGGTTGGTACTGGTGCATGGCTAAGAGGAAACAATAT
GAGAAGAGACCTCAACACAAACCATATGATGCCTTCCTTTCATATAGTGAAGATGATGCA
CCATGGACTAAAGCGACCCTGCTGGAAAAACTGGAGACCAGTGGGTTTAAGGTATGTTAC
CATGAGAGAGACTTCAAGCCAGGGCACCCAGTGCTCGGGAACATTTTCTACTGCATTGAG
AACAGCCACAAGGTTCTTTTTGTGTTGTCACCTAGTTTTGTCAACAGTTGTTGGTGCCAG
TATGAACTGTACTTTGCTGAACATCGGGTCCTTAATGAAAACCAAGACTCTCTCATTATG
GTTGTGCTGGAAGATCTCCCTACCAATAGTATTCCACAAAAATTCTGCAAGCTTAGGAAG
CTACTGAAAAGTAAAACCTATTTAAAATGGAGCCCAGAGGAACACAAACAAAAGCTCTTC
TGGCACCAGTTGACTGCTGTGCTGAAAACTGTCAATGAGCCAATGGCTTGA
>Proan
ATGGTGTTTCTTACCCAGATTTGGATTTTGACTATCGCACTGACAGCTTACCAAATGGAA
CCATTCCATCTTCAAGCTTACAAAATCAATGGAAGTCTCTTTTTAAATTTTTCTTATTCA
AACCTTACCTTAATACCTATAAGTGACATTCCAAAAGCAGCAAAGAGGATTGATTTATCT
CATAATGCAATTTACATAATTAGAAGAACAGATTTTATTGGACTGAATTTGCTGACTGCA
CTTGATCTCTCCCACAATCAGATTGAGATAATAGAAAGTGAGGCCTTTGCAAATCTTTCC
AACCTTAACTTCTTGGATATTTCTTTGAATAAACAGCTTGGACAAATCCCTGAACTTGGA
CCAAATCTGAAGGTTCTACAGATACATGGAACATCAGTGCATTCTATTTCAGGAAACAAC
TTTAATCAGTTGCAGAATTTATCTCTTGATACTGTTGGTATATTTGATTTTGCACACTTC
AGTAACCTGGAGATACTACACTTGTATGTACATTTAATACCATATCTAGATTTTTCTGTT
GAAAATGAACATCATTTAAAAAGCCTCATAATTTCCCAGAACTGTAGTCCAGAAGAAGAA
CCAGTAATACCTAGAACTTTATGGATTTTGAAACAGTTTTGGAAAACAGAATTAGATAAT
GTGTACCTTTATGGAGTTTTTCATTGGATGGATATTGTAAGAGTCCTGTATTTGTTTCCA
GGTCCATTTATATCAAACATTACAATAACTGGAACCTTTAGATTGTTACCATCTTGTAAG
CGTGATGCTTGTGAATTTCAAAAGAACAAATTCAGCAGTGATATAACAATTCCAAATCAA
AACATAACACTGCAATTGCAACAACAGCAGGAAATGCACCTTGGCCAGGAAACCAGCCTA
CTTAGTTCTTTTTTCATGTTACAGCTTCAGAACATTTTTGAGCTTCATAAACATGTTGTT
TCTTACAATACTAGTTTGACATTTTTGGATAAGTTTATTAATATCTGTTCTTCTCCAGTA
CAAGGGATACTTGACTTGTCAAATATTGATTTTAACAGTACTGCATTGTTTTCTGATGGA
TTAAATATTACTGAGTGCAAAATACATTGTGATAAAGTATTGCTATTGAATGTTAGTCGA
AGCAGTCTAAAACTCGATCTACTATCTTTGGTGTCCATTGTTAATGTGATGGTCAATTTA
CACCATATTGATGCTAGTTTTAATTTCTTGTACATCAGCACAGGAAATATAAATACAGAT
TGTTACTTTGCATCAAGCAATCTGTTAATCTTAAATATAAGTCACAATCCTATAAACAGT
TTAGCTGACATCTGCATTCCTTCAACAATTCGGATTCTTGACCTCTCTTTCACTAATTTA
ATAGAAATACCAGAATCATTCGCTAACAAAGTAACAAACTTGGAAACTATATATTTACTG
GGAAATAGATTTGTATTTCAAGATGAGAAATGCCCTGAACAGTCAGATACATATTGTTCA
ATAAGCACGTGTGTGTATACTGAGTCATGGTCTTTGGTTAATACCAGAGTTACACCTATA
AAAAGTATCCCATCAGCAGTTTGGCATTTAGAGCTTGCAAACTGTTCCATTGTAGAGCTT
CCAGAGTGGTTACCTTTGCAAATGAAAGGCTTACGTAATGTAAGTCTTAGGAATAATTAT
ATTTTTGCTGTTCCTTGCTTTTCTTCTTCTCTGGAACACTTGGATGTAAGTAATAATCAG
ATCAAAAACTTACCTCTGTGCCTTCAAACCTTGTCTAATTTAACGGTACTCAAACTTCAA
TATAACAATCTCCCTGCTCTCAACACTGAAACTTTGCCATTAACGTTAACTGACATGGAC
GTAAGTGGAAATAAACTAGATGCACTGCCATTAAATTTGAGCAGAGCAATGCGTTTACTT
CAACACTTTCGTGTTTCTGAAAATGTTATAACTAAATTGTATTTAGAAAGTTTACCATTT
CCACTTGAGTACCTTGATTTAAGCCACAACTTAGTGTCAGTACTTCCTGATGGCCTTGGT
CAACATCTAACAAATTTAAAATATTTGAATGTGTCGTGGAATAAAATTTCATTTCTACAA
ACAGGTTCTCTTCCTGTTTCATTGATTATGTTAGATGTGAGCTACAATGCTATCACTACG
ATAACAAAGGAAACATTTATGAGTCTCACAGACTTACATTTTTTAACCATTACAGAAAAC
AGCTTTTTCTGTAATTGTGACTTATACTGGCTGGTCAGTACATTTACATCTAGAAAAAAT
CTGATGATCAATGGATGGGATAGTCTTATATGTGCTTTTCCACAAGAGAGAAGGGGAACA
TTTGTCAAGAATTTTAATCTATCAGAAATAGATTGCAACCTTGGCCTCCAACTAGCAATT
ACAGCAAGCGTGGCCACCATTATAGTGCTAGTTACAACCCTGTTGTGCTGGTATTACAAT
GTTATATGGTATGTACAGATGGGCTGGTACTGGTGCATGGCTAAAAGGAAACAATATGAT
AAAATGGAGGACAAGTTGTATGATGCTTTTCTGTCGTACAGTGAAAGTGATGCCAGTTGG
ATTAAAGAAGAGTTACTGAAAAAGCTTGAAGGAAATGGATTCAGGATATGTTACCATGAG
AGAGATTTTAGACCAGGACATCCAGTGTTGGGTAACATTTTCTACTGCATAGAGAACAGT
CACAAAGTAATATTCATTCTTTCCATGGGCTTTGTAAACAGCTGTTGGTGTCAATATGAA
CTATATTTTGCTGAGCATAGGGTTCTGAATGAAAACGAGGATTCCCTCATTATGCTTGTC
CTAGAAGACCTCCCACCTGACTGCGTACCGCAAAAATTCATTAAACTCAGGAAGCTCCTA
AAGAAAAAAACATATCTGAAGTGGAGTCCAGAAGAAACGAAACAGGCCATATTTTGGCAC
CAGCTAATCTCAATATTGAGAACATGTAATTCTCCATTTGTTGAAACAGGCATTAGATTA
GAAGAGTCAATAAATACTTGA
>Neofo
ATGGTCTTCTTCATCCCAATTTGCATTCTATTCTTCATTGCAACTATGGCTGGTGAAATG
GAAAGATTCTTCCTTCAGGATTACAGAGCCTATGGAAATTTCTATTTTAATTACTCTTAT
CTGAACCTTAAATCCATACCCAAAATGTACATTCCAAAATCTGCAAAGGCCCTTAATTTC
TCACACAATGTAATTCACAAAATATCAAAAACAGATTTTGCTAGATTAGATGCTCTGGAA
GCTATAGATCTCTCCTACAACCAGATTGAGATAATTGAAGTTGGTGCCTTTGAGGATCTT
TTCAACCTTACCTTCTTAGATCTTTCTTTGAATAAACAACTTACCACAATCCCCGAGCTT
GCACCAAGTCTAAAAGCACTGCAGATACATGGAACACCAGTGTATTCCATTCAATACAGC
AACTTAAATCAGTTGCAATATATATCTCTTGAAGTTGATAATTATCTCAGTCTTGCACAC
TTAGTGAACCTGGAAGTACTGCACCTACATATAGGTACACAGTCACCTCTGCACTTTTCA
GCTGACAATGTGCGCCATTTAAGAAGCCTCACAATTTCTTTGCATTATGATCCAGAAGAA
GAAGAAACAGTCATACCTAATACCTTACGGGTTTTCCAACTGTTTGGGGAAACACAGTTA
GATAATGTGCACCTAGAAGGAATTTTTCATTGGATGGACATTTTACGACTATTGGGTCTA
TTTCAAGGTTCATTTACTTCCAATATTAAAATATCTGGGATGGTTAGATTGTTAACATCA
TGTAAATGTTATACTTGCGGGTTTCAAGAAAGGCATTTCAGCAATAACAGAAGAATCCCG
AATCAGAATATAACACTACAACTAAGACAAGGACAAGAGATTCAGTTCGACAAAGAAGCA
AGTCTACTTAGTTCCTTTTTCTTATTACATCTTCAGAGATATTTTGAGCTCAACAAAGAT
ATTGTTTCATATTATGCCAATGTGACATTTCTGAGAAAATTTATTGATGTCTGCACTTCT
CCAGTAGATGGAATACTTGACTTATCAAACATTACTTTCTATGACACTCCACTGCTAGTT
GATGCATTGAATATTGCTAAATGCAAATTGCATTGTAATAAAGTACTAGTTTTGAACATC
AGTCACAACAATCTGAAAATTGATCTCTTGTCTCTACTATCTGTTGTTAACATGATGGAC
AATTTACAATATATTGATGCTAGTTTCAATCGGTTATATGTAAGCACAGGAAACATTGAC
AGCAAGTGCTACTTCAGCTCAAATAATCTTTTATTCTTAAATATAAGTCACAATCCTATT
AACAGTTTATACAATATCTGTGTTCCTGCTACACTTAAAATTCTTGACCTGTCTTATACA
AATTTAACAGGAATACCTGAATCATTTGCTTCCAACTTGCCTAACTTAGAAACCATATAT
TTGCAAGGAAATACATTCATATTTCAAGATAGAAAATGCTTTGATAATTCTGATATATAT
TGCCCAAAAGATACTTGTTTCAAATCAGAAAATGATGATTCTATATTTCATGTCTCAGCC
ATTTCTCTGGCTAGTTCCGAGACTACTCCTATAAAAAGTATCCCAAATACAACCAAGTAT
TTAGAAATTGCAAACTGTTCCATTGTACAACTTCCAGACTGGTTGGCTGCAAAGACTAGA
GACTTGCAATTTGTATGCCTTAGGAATAATTACATGTCTGATATACCTTGCTTTTCACCT
TCTGTTGATCACTTGGATGTAAGTTACAATCAAATCAAGAGCTTACCTGTATGTCTTCAA
AAACTGTCCAACTTAAAGGTACTTAAGATACAACATAATAACCTTTTTATTCTTGCCTCT
GAAACACTGCCATCAACATTAATTGATTTTGATATAAGTGGAAATAATTTGGAGGCACTA
CCCTTAAACTTGAGTAGAACTCTACCTTTACTTCAGTATTTCAATGTTTCTGGAAATGCA
GTAACTGAATTGCACCCAAGCAATTTGCCACTCCGACTTGAGTGCCTTGATTTAAGCCAT
AACTTACTTTCAGTCCTTCCTGATGGCCTTGGCAAACACATGACAGAGTTAAAATATTTC
AACCTCTCATGGAATAAGATATCATTTCTACAAACTGGGTCTCTTTCTCTGTCACTGGTT
GTATTAGATGTTAGCTACAATGCCATCACTACAATAACACAGGAAACATTTGGAGTTCTC
ATAGACTTAAAAGATTTAGTAGTAACAGGAAACAGCTTTTTCTGTAACTGTGACTTATAC
TGGCTAGTTAATGAATATATTTCTAGGCCACATTTGGTGGTCCATGGCTGGGATAGTCTT
TTGTGCTTCTTTCCACAAGAGAAAAGAGAAACACTTGTTAAGGACTATAATCCAATGATA
GTCTACTGCAACCTTGGAATCCAGCTAGCCATTACAGCAAGTGCAGCAACATTTGTAATG
TTACTAATAACAGTGTTGTGCTGGCGTTATGATGGACCATGGTATATAAGAATGGGCTGG
TACTGGTGCATGGCTAAAAGGACACAATATGAGAAAAAAACAGAGGACAAGTTGTATGAT
GCTTTTCTATCATACAGTGAAACAGATGCCAGCTGGATTAAGCAAGAGTTACTGAAAAAG
CTTGAAGGAAATGGACTTAGGATATGCTATCATGAAAGAGATTTTAAACCGGGACATCCA
GTGTTGGGTAACATCTTCTACAGCATAGAGAATAGCCATAAAGTAATTTTCATTCTCTCT
TCAGGATTTGTAAACAGCTGTTGGTGTCAGTATGAACTGTATTTTGCTGAACATAGGGTC
TTAAATGAAAACGAGGATTCTCTCATTATGATTGTGCTGGAAGAGCTCCCGCCTAACTGC
GTGCCTCAGAAATTCATCAAACTCAGGAAGCTGCTGAAGAGGAAAACTTATTTAAAGTGG
AGTTCAGAGGAAACCAAGCAAGCCATATTTTGGCACCAGCTAATCACAGTATTGAAAACA
TTCAATGATCCAGTTGTTAAACGAGCATACCTCAAATCAGAAGAATCAATAAACACTTAA

>Calmi
ATGAGAATTTCCAGCCTGATTATCGTTTTTTGTGTTGCTGGATTTACAACATCTGTGGAA
GCGAGAAGATCATCAATTGAAAATGAATTGAATGGAATTCCACTAAAACCATTAGACCAA
AAAATCAAGGTATGTATCGATAAGATTCCAGTTCCTAAAAAAAACTCTATAAAAATCCTG
GAATGCATACATGGAATTCTAGCAACTGAGGAGAAAGAGGTCAAAATCCAAGAAGGCATG
GATAAGATTCTTACTTCCAAAGAAAACTATATAAAAATCAAGGAATACATTCCTGAGATT
CCAGGATCAAAGAAACAAGAGAGAAAAAAACAGCAATGCAATGATTCAATTCCAACATTT
GAAAAGCGAGAGAAAGATATCCAGGAATGCATTCGTGGGATTCCAAATTCTGAGGAACAA
GATAGACTGATCCAGGAATATATTCTACGGATTCCACCATCTGCTGAACAAACAAGACAA
ATCCAGGAATGTGAGCACGCAATTCGAACATCTCCGGAACAAGAGAGACAAGTTAAGGAA
TGCGAGCATGCCAACCTATCAGTTGAGGAACTGCGGCAAGAAACTCGTGAGCTTATACCT
ATTGAAGGAAATTCCAACATCCGACAAAAGAAGAAAAAAATCCAGACATTCCAGACGTGC
ATTGCTGGGATTTTAGCCTCTGATGAGGAAACAAATTCAAGAGTTAATATCTCTGAAGTA
TTTTCCAATTATTCATTTTTAAATCTCACATCTGTCGCACAATTTCGCATTTCTGAGTAT
GTCAAACGGCTTAATTTTTCACACAATTACTTGAAGGCTATAACAAAGTTGAACTTTAGG
AGATGTTGCTCTCTTGAAATTCTGGACCTTTCTTACAACTTGATCAATAATATTGAACGT
GGTGCTTTCCAGGATCTTCTCAATCTTACATTTTTAGACCTCTCTTTCAACAGAAAATTA
CAAACCTTTCCTGAGTTGCCACCTGCTTTAAAGGTACTGAAGATCCACGGGACTTCAATA
ACATCTATTCAGGGTCAAATGTTGAAGGATCTGACTGGCTTGTCCCTTACAGATACAGCT
TTAGTAAACATTGGAGGTACAGAGAAACTTAAGCATCTTCACATACACATAGACAGTCAG
GATAAACCCAAATTTAATGGAAGAGGCCTTTATACATCCAAATCAGCTAGGAATTTAATA
CATCCTGGACATTTAAATAGTCTTAAAATTTCTCAAGAGTATACATCTGATAAGCTATTT
TCTCCCAAGGTTTTGTCTACTTTAAGTAGACTTATTCTATTGCCAGTGGATAATTTGCAT
CTGGAAGGTGTATATCACTGGATGGACATTATAAGACTTTTGAGGGAAATTCCCTGTTCT
TCATTTTCAAATATTACTCTTTCTGGAGTTTTTAGATGGTTTCCAAACTGTAATTGTGAT
GGATGCAAACTTGACTATAAACTCTGTTCGAATGTTTCAGACGGACACAAGAATGTTTCA
AACCAGGCTATAAGTATTCGACTTAGAGAACAGCCAGAGGATGCGTATCCTGATGAAGGC
AATATAATGAACTCTTTATTCTTGCTACATCTTAGTACTGTGCTTACAAAGTATAATCAT
GACCTAATCAGATTAAGCTGGGGTACAAAATTTATTGATATGTGCTCTTCTGTTGAAAAT
TCAGTACTTGATTTATCCAGTGGTAAAATAAGTAATTACAGCTCATGGAATCAGGAACTA
CCCCTGCCCAAATGCCGATCACTGGATGCTGTAACTGATTTTAAAATCTTTAATAATAAC
CTGAAAATTGATTTACTCTCTCTTATGTCTATTGTAAATGTAATGGAAAACATAAGCAGA
ATGGATGCCAGCCATAATCGCATATATTTAAGTGAAGGGAATCACAATATTATATGCGGA
TTTAAATCAAACAAGCTTTTGTTTTTAAACATTAGTAACAATCCATTTAACACCTTGGAT
AAGTTATGTGTTCCGTCTTCATTGGAGGTGCTTGATCTGTCATTCACAAATATTTCAAAA
ATTTTCAAAGAAGTATTTAAATTCCTACCCAATTTAGAAACACTATATTTGCGAGGAAAC
CATTTCATATTTCAATTAAAAGAATGTGTTGGGTTTTCTGACATTTATTGTGCATTCCCT
TCTTGTTCTCAAGTAACAGTTGACTCCACAATTTCAATTACTATGAGGTCATATGTTAAT
ACAACAAAAAATCCAATAATAAGCCTGCCAAAGAAAATTAAGCATTTAGATATGAGAAAC
TCTTCAATTGTAGATCTTCCTAAATTCTTTGTTCATGACCTTCCACACCTTCAAAACATG
AAGCTAAGTGACAATGACATTCCCAGTTTGCCTTGTTTTTCATCTCCTTTATCTTATCTA
GATATAAATAACAATCAGCTACAAAGCCTTCCAACATGTTTGAAGAACCTGTTCAATTTA
ACAGTGTTAAGAATTCAGAACAACAATATGGACTATATTGATGTTAAAAGCCTTCCTTTA
ACATTAGAGCAGATTGATTTAAGTGGGAACAAAATAGCAAAACTGCCTTCTGATTTTGGA
GAAAACATGACAGAGCTGATATCCCTGAACATTTCAAGAAATCTAATAATTAAATTGGAT
CATAAGAATTTACCACGCAGAATTGTGGAACTAGATGCCAGCTACAATATGATCTCCGTT
CTTTCCGAAGACTTTGAACAGCTTTCAGAACTGGAATCTCTGTTTCTGTCATTTAATAAG
ATCTCCTACTTGCAGCCGGGATGCCTGCCCCCTTCATTATTGACTCTGGACATCAGCCAC
AATGCTATCACAACAATAACCGAAGAAACATTCAGCCATTTAATTCATTTAGAATTTCTG
AACATTGAAGGAAACTCCTTCTTTTGTAACTGTGACTTATTCTGGTTTGCAAACAATTTT
GTTAATCGCCCGCTGTTAGAAGTAAAAGGCTGGGACAAGATCCTATGTTCTTTCCCACAA
CAGAAAAGAGGACAGCAAGTTAAGGACCATGGCCTTTCACTGTTGCATTGCACACCTGTA
CTCCAAGTGGCAATTGCAATGGCTGGTGCAGTCATTTTGACATTACTGATCACAGGTCTG
TGCTGGCATTACGATGGCCCATGGTATGTTAAAATGGGCTGGTACTGGTGCATGGCGAAA
AGGAGGGTCTATGAGAAGCGGCCAGAGAATAAACAGTATGATGCTTTTGTGTCATACAGT
GAAGAGGATGCTGACTGGGTGAAAGCATGTATGGTTCGACAACTTGAATCGGAAGGATTT
CAAATATGCTATCATGAGCGAGACTTCAAGCCAGGTCACCCAATACTGGGGAACATCTTT
AACTGTATTGAGAATAGCCATAAAGTCATTTTTGTTCTCTCAACTAGTTTTGTTACTAGT
TGCTGGTGTCAATATGAGCTGTACTTTGCTGAACATCGAATACTGAATGCGAATGAAGAC
TCACTAATTATGGTTGTGTTGGAGGAACTCCCTCCTCACACAGTGCCTCTGAAATTTAGC
AAACTGCGGAAGCTCTTAAACAGGAAGACATACTTAAAATGGAGCCCAGAAGAGCACAAA
CAGACAATATTCTGGCACCAGCTCACTACCGTTTTGAAAACTACAAACAAACCTATTGTT
TAA
>Hydco
ATGAGAATCTTTGTCCTGGTGATTGTTCTCTCAGTAGCTGGATTGGTAACAACATCTGTG
GAGGCGAAAACGGCGAGAATTGAACATGAACAGGAGGGAATTCCAGTAAAAACATTCGAC
CAAAAAATCAAGGTATGCATTGAGGAAATTCCTGTTTCCAACAGCAACTCCATAAAACTC
CTGGAATGCCTTCGCGGAATCCTAGCGACCGAGGAGAAAGAGGGCAAAACCAGAGAAGGT
GCAAATCGGATTCTTACACCCAAAGAAAATGACTTTCAAATCAAGGGACACTCGACTGAG
AACGTAGGAACCAGTCCACAAGATCTGAAGTGCGACATTGCAACACGAGAGGCTTGCATC
CTCGCTATTCCAAATTCCGAGGAACAAGAAAGACAAATCCAGGCTTATATCCTAGGGATT
AAGCCGTCCGACGAACAAAAGAGACAAATCCTGGAATGCCAGCGAGCGAATTCAACATCC
AATGGACAAGACGGACAGGATCGGGAATGCGAGCGAGCAAATCTACTGTTTCGGGAACAA
AGCAAAACCGAGCGAATAGATCCACCGTCTCAGCAACAAGATGCACAAGATCAGGAATGT
GAACTGCAGAAAATGTTTGAGGATGAGGTTCGTGTGCTTTCAGTAGATTTAATAGATTCC
GAGATCCAAGGAAACAATAGAATAATCCAGGAATTGGGGACAGACGTTACTGCGATTTTA
CCATCTAAGAAGGAAGATAACGTAATAGTCGATAGCGCTGAAGTATTTTCCAATTATTCA
TTCTTAAATCTCACATCTGTCAAGCAATCCTGCACTTCTGACCTTGTCAAAGGGCTTAAT
TTTTCACACAATAACTTGAAGTCTATAACAAAGTTGAAATTTAGCAGTTGTGTCTCTCTT
GAAATTCTGGACCTTTCTTACAACTTGATTGATAACATTGAACATGATGCTTTCCAGAAT
TTTTACAATCTTATATTTTTAGACCTCTCTTTCAACAGTAAATTACAAACACTTCCCAAA
TTGCCGCATGCTTTGAAGGTACTAAAGATCCACGGGACTTCAATAACATCTACTGCGTGT
CAACTGTTGAAATATCTAACAGACTTGTCTCTTACGGACAAAGCTCTGGAAATCATTAGA
GATACAAAGAAACTTGAGCATCTTCACATACACATAGAGGGTAAGACTAATGCACAATTT
AAAAGTCGTACAGGCCTTGGACATTTAAATAGTCTTAAAATTTCTCAAGAGTATACATCT
GACAAGCTATTTTATCCCAGGGTTTTGTCTACCTTAACTGCATTAATTCCCTTGTCAGTG
GACAATTTGCATCTGGAAGGTGTATTTCACTGGATGGACGCAGTAAGACTTTTGAGGGAA
ATTTCCTGTTCTTCAATTTCAAATATTACTCTCTCGGGAGTTTTTAGATGGTTTCCCAAC
TGTATGTGTGATGGATGCCAACTTGACAATAAACTTTGTTCGAATGTGTCAGGCGACCAC
AAGAATGTCTCAAACCAGGCGCTAAGTGTTCAACTTAAGGAACAGACAGAGGCTGCATAT
CTTAAAGAGGGCAATATAATGAACTCTTTATTCTTGCTACACCTCAGCACTGTACTTACA
AAGTATAATCGTAATCTGATCAGATTAAACTGGTCTAGAAAATTTATCGATCTATGCTCT
TCAGTCGAAAATTCAGTACTCGATTTGTCCAGTGGTAAAATAAGTAACTCCAGCTCCTGG
AACGAGGAATTCCCTCTCCCCAACTGCAGTTCGCTGGACACTGTAACTTATTTTAATATC
TCTAATAATAACCTGAAAATTAACCTAGCCTCTCTTATGTCTTTTGTAAATATCATGAAA
AACGTGAGCAGAATGGATGCCAGCCATAATCACATGTATTTAAGTGAGGGGAATCGAAAA
ATTGCATGTGGATTTAGATCAACGCAGCTTTTGTTTTTAAACATTAGTCACAATCCCCTT
ACCACCTTGGGTTTGTTATGCATTCCATCCTCAGTGGAGGAGCTGGATCTGTCGTTCACA
AATATTTCAAAAATTTCCAAAGAAATATTTGAATCCCTACCCAATTTGGTGAAACTGTAT
TTGCGAGGAAACTCCTTCGTATTTCAGTTAAAACAATGTTTTGGGGGTTTTGACATTTAC
TGTGCAGCCCCTTATTGTCAGAAAGCAAATACGTTAACATCAATGATTAGGTCATATATT
ATTACAACAATAAATCCAATAATAAGCTTGCCAAACAACATTACGCATTTAGATATAAGA
AACTCTTCAATTGTAGATCTCCCTGAGTTTTTTGCTGATGACCTTCCCCACCTTCAACAC
ATGAACCTAAGTGACAACGACATTCCCAGTTTGCCTTGTTTCAAATCTCCTTTATTGCGT
CTAGAGATAAACAACAACAAGTTGCGACGGCTTCCGATGTGTTTGAGGAACCTGTCCAAT
TTGACAGTGTTGACAATTCGGAACAATAAAATGGACTCTATTAATGTTACAAGTCTTCCT
TTAACATTAGAGCAGCTTGATTTAAGTGGGAACCAAATAGCAAAACTGCCTGCCGACTTT
GGGGAAAGCATGAGGGAGCTGAAATCCCTGGACATATCGAGGAATCAAGTTACTGAGTTG
AACTGTACGAATTTACCATCCGGAATTGTGATGCTCGATGCCAGCAACAATTTGATCTCC
TCTCTTCCCGATGACTTTGAGCGGCTTTCCAAACTGGAATCTCTGATTCTGTCAGTGAAT
AAGATCTCTTACCTTCAGCCGGGCAGCCTGCCCACCTCGCTGTTGAGACTTGACGTCAGC
CGCAATGCTTTAACCACAATCACCGAGGAGACGTTCAGCCGTTTGAGTAATTTGAGGAAC
CTGGACTTTGAGGGAAACTCCTTCTTTTGTAACTGTGACTTGTACTGGTTTGCAAATGAT
TTTGTTGATCGGAGTCATCTAAAGGAAGCCAAAGGCTGGGATAATGTCCAATGTTCTTTC
CCGCATGAGAAAAGAGGACAGAAAGCCAAGGAGTGTGGCCTCTCGCTGTTGCACTGTACG
CCCGCGCTCCAAGTGGCCATTGCAATGGCTGGGGCCGTCATATTGACGCTGCTGGTCACA
GGTTTGTGCTGGCGTTACGATGGCCCGTGGTATGTGAAAATGGGCTGGTACTGGTGCATG
GCCAAAAGGAGTGTCTACGGGAAGCGTCCAGAGAACAAACAGTACGATGCCTTCGTGTCA
TACAGTGAGGAGGACGCTGGTTGGGTGAAAGAGTGTCTGGTTCGTCAACTTGAATCAGAA
GGATTTAAAATATGTTACCATGAGCGAGACTTCAAGCCGGGTCACCCAATACTGGGGAAC
ATCTTTAACTGCATTGAGAACAGCCACAAAGTGGTTTTCGTTCTCTCCACGAGCTTCGTG
ACTAGCTGCTGGTGTCAGTACGAGCTGTACTTTGCTGAGCATCGGATACTGAACGAGAAT
GAAGATTCGCTAATAATGGTTGTGTTGGAAGAGCTCCCTCCTCACACGGTGCCCCAGAAG
TTTAGCAAACTGCGGAAGCTGCTCAACAGAAAGACTTACTTAAAATGGAGCCCAGAAGAG
CATAAACAGGCAATATTCTGGCACCAGCTCACTACCGTTTTGAAAACTACGAACGAACCT
ATTGTCTGA
>Hydmi
ATGAGAATTTCTGGCCTGGTGATTGTTCTCTCGGTAGCTGGATTGGCAACAACATCCGTG
GAGGCGAAAACGGCGAGAATTGAACATGAACAGGAGGGAATTCCAGTAAAAACATTCGAC
CAAAAAATCAAGGTATGCATGGAGGAAATTCCTGTTTCTAACAGCAACTCCATAAAACTC
CTGGAATGCCTTCGCGGAATCCTAGCGACCGAGGAGAAAGAGGGCAAAACCAGAGAAGGT
GCGAATCGGATTCTTACACCCAAACAAAATGACTTTCAATTCAAGGGACACTCGACTGAG
AATGTAGGAACCGGTCCGCAAGATCTGAAGTGCGACGTTGCAACACGAGAGGCTTGCATC
CTCGCTATTCCAAATTCCGAGGAACAAGAAAGACAAATCCAGGCTTATATCCTAGGGATT
CAGCCGTCCGACGAACAAAAGAGACAAATCCTGGAATGCCAGCGAGCGAATTCAACATCC
AACGGACAAGACGGACAGGATCGGGAATACGAGCGAGCAAATCTACCGTTTCGGGAACAA
AGCCAAACCGAGCGAATAGATCCACCGTCTCGGCAACAAGATGCACGAGATCAGGAATGT
GAACTGCAGAAAATGTTTGAGGACGAGGTTCGTGAGCTTTCAGCAGATTTAATAGATACC
GAGATCCAAGGAAACAATAGAATAATCCAGGAATTGGGGACAGACGTTACTGCGATTTTA
CCATCTAAGAAGGAAGATAATGTAATAGTTGATAGCGCTGAAGTATTTTCCAATTATTCA
TTCTTAAATCTCACATCTGTCAAGCGATCCTGCGCTACTGACCTTGTCAAAAGGCTTAGT
TTTTCACACAATAACTTGAAGTCTGTAACAACGTTGAAATCTAGCAGTTGTGGCTCTCTT
GAAATTCTGGACCTTTCTTACAACTTGATTGATAACATTGAACATGATGCTTTCCAGAAT
TTTTACAATCTTATATTTTTAGACCTCTCTTTCAACAGTAAATTACAAACACTTCCCAAA
TTGCCACGTGCTTTGAAGGTACTAAAGATCCACGGGACTTCAATAACATCTACTGCGTGT
CAACTTTTGAAATATCTAACAGACTTGTCTCTTACGGACAAAGCTCTGGAAATCATTAGA
GATACAAGGAAACTTGAGCATCTTCACATACACATAGAGGGTAAGACTAATGCACAATTT
AAAAGTCGTACAGGCCTTGGACATTTAAATAGTCTTAAAATTTCTCAAGAGTATACATCT
GACAAGCTATTTTATCCCAGGGTTTTGTCTACTTTAACTGCATTAATTCCCTTGTCAGTG
GACAATTTGCATCTTGAAGGTGTATTTCACTGGATGGACTCAGTAAGATTTTTGAGGGAA
ATTTCCTGTTCTTCAATTTCAAATATTACTCTCTCGGGAGTTTTTAGATGGTTTCCCAAC
TGTGTGTGCGATGGATGCCAACTTGACAATAAACTTTGTTCGAATTTGTCAGGCGACCAC
AAGAATGTCTCAAACCAGGCGCTAAGTGTTCAACTTAAGGAACAGACAGAGGCTGCGTAT
CTTAAAGAGGGCAATATAATGAACTCTTTATTCTTGCTGCACCTCAGCACTGTACTTACA
AAGTATAATCGTAATCTGATCAGATTAAACTGGTCTCGAAAATTTATTGATCTATGCTCT
TCAGTTGAAAATTCAGTACTCGATTTGTCCAGTGGTAAAATAAGTAACTCCAGCTCCCGG
AATGAGGAATTCCCTCTCCCCAACTGCAGTTCGCTGGACACTGTAACTTATTTTAATATC
TCTAATAATAACCTGAAAATTAACCTAGCCTCTCTTATGTCTATTGTAAATATCATGAAA
AACGTAAGCAGAATGGATGCCAGCCATAATCGCATGTATTTAAGTGAGGGGAATCGAAAA
ATTGCATGTGGATTTAAATCAAAGCAGCTTTTGTTTTTAAACATTAGTCACAATCCCCTC
ACCACCTTGGGTTTGTTATGCATTCCATCCTCAGTGGTGGAGCTGGATCTGTCGTTCACA
AATATTTCAAAAATTTCCAAACAAATATTTGAATCCCTACCCAATTTGGTAAAACTGTAT
TTGCGAGGAAACTCCTTCGTATTTCAGTTAAAACAATGTTTTGGGGGTTTTGACATTTAT
TGTGCAGCCCCTTATTGTCGGAAAGCAAATATGTTTACATCAATGATTAGGTTATATATT
ACTACAGCAATAAATCCAATAATAAGCTTGCCAAACAACATTACGCATTTAGATATAAGA
AACTCTTCAATTGTAGATCTACCTGAGTTTTTTGCTGATGACCTTCCCCACCTTCAACAC
ATGAACCTAAGTGACAACGACATTCCCAGTTTGCCTTGTTTCAAATCCCCTTTGTTGAGT
CTAGAGATAAACAACAACAAATTGCGACGGCTTCCGATGTGTTTGAAGAACCTGTCCAAT
TTGACAGTGTTGACAATTCGGAACAATAAAATGGATTCTATTAATGTTACAAGTCTTCCT
TTAACATTAGAGCAGCTTGATTTAAGTGGGAACCAAATAGCAAAACTGCCTGCCGACTTT
GGAGAAAGCATGAGGGAGCTGAAATCCCTGGACATATCGAGGAATCAAGTTACTGAGTTG
AACTGTACGAATTTACCATCCGGAATTGTGATGCTTGATGCCAGCAACAATTTGATCTCC
TCTCTTCCCGATGACTTTGAGCGGCTTTCCAAACTGGAATCTCTGATTCTGTCAGTGAAT
AAGATCTCTTACCTTCAGCCGGGCAGCCTGCCCACCTCGCTGTTGAGAGTTGACGTCAGC
CGCAATGCTTTAACCACAATCACCGAGGAGACGTTCAGCCGTTTGAGTAATTTGAGGAAC
CTGGACTTCGAGGGAAACTCCTTCTTTTGTAACTGTGACTTGTACTGGTTTGCAAATGAT
TTTGTTCATCGGAGTCATCTAAAGGAAGCCAAAAGCTGGGATAATGTCCAATGTTCTTTC
CCACATGAGAAAAGAGGACAGAAAGCCAAGGACTGCGGTCTCTCGCTGTTGCACTGTACG
CCTGAGCTCCAAGTGGCCATTGCAATGGCTGGGGCCGTCATATTGACATTGCTGGTCACA
GACTTGTGCTGGCGTTACGATGGCCTGTGGTATGTGAAAATGGGCTGGTACTGGTGCATG
GCCAAAAGGAGTGTCTACGGGCAGCGTCCAGAGAACAAACAGTACAATGCCTTCGTGTCA
TACAGTGAGGAGGACGCTGGTTGGGTGAAAGAGTGTCTGGTTCGTCAACTTGAATCAGAA
GGATTTAAAATATGTTACCATGAGCGAGACTTCAAGCCGGGTCACCCAATACTGGGGAAC
ATCTTTAACTGCATTGAGAACAGCCACAAAGTGGTTTTCGTTCTCTCCACGAGCTTCGTG
ACTAGCTGCTGGTGTCAGTACGAGCTGTACTTTGCTGAGCATCGGATACTGAACGAGAAT
GAAGACTCACTAATAATGGTTGTGTTGGAAGAGCTCCCTCCTCACACGGTGCCCCAGAAG
TTTAGCAAACTGCGGAAGCTGCTCAATAGAAAGACTTACTTAAAATGGAGCCCAGAAGAG
CATAAACAGGCAATATTCTGGCACCAGCTCACTACCGTTTTGAAAACTACGAACGAACCT
ATTATCTGA
>Chiop
ATGAGAATTTCTGGCCTGGTGATTGTTCTCTCGGTAGCTGGATTGGCAACAACATCTGTG
GAGGCGAAAACGGCGAGAATTGAACATGAACAGGAGGGAATTCCAGTAAAAACATTCGAC
CAAAAAATCAAGGTATGCATTGAGGAAATTCCTGTTTCTAACAGCAACTCCATAAAACTC
CTGGAATGCCTTCGCGGAATCCTAGCGACCGAGGAGAAAGAGGGCAAAACCAGAGAAGGT
GCGAATCGGATTCTTACACCCAAAGAAAATGACTTTCAAATCAAGGGACACTCGACTGAG
AACGTAGGAACCAGTCCACAAGATCTGAAGTGCGACATTGCAACACGAGAGGCTTGCATC
CGCGCTATTCCAAATTCCGAGGAACAAGAAAGACAAATCCAGGCTTATATCCTAGGGATT
CAGCCGTCCGACGAACAAAAGAGACAAATCCTGGAATGCCAGCGAGCGAATTCAACATCC
AATGGACAAGACGGACAGGATCGGGAATGCGAGCGAGCAAATCTACTGTTTCGGGAACAA
AGCAAAACCGAGCGAACAGATCCACCGTCTCAGCAACAAGATGCACGAGATCAGGAATGT
GAACTGCAGAAAATGTTTGAGGACGAGGTTCGTGAGCTTTCAGTAGATTTAATAGATACC
GAGATCCAAGGAAACAATAGAATAATCCAGGAATTGGGGACAGACGTTACTGCGATTTTA
CCATCTAAGAAGGAAGAAAATGTAATAGTTGATAGCGCTGAAGTATTTTCCAATTATTCA
TTCTTAAATCTCACATCTGTCAAGCAATCCTGCGCTTCTGACCTTGTCAAAAGGCTTAAT
TTTTCACACAATAACTTGAAGTCTATAACAAAGTTGAAATTTAGCAGTTGTGGCTCTCTT
GAAATTCTGGACCTTTCTTACAACTTGATTGATAACATTGAACATGATGCTTTCCAGAAT
TTTTACAATCTTATATTTTTAGACCTCTCTTTCAACAGTAAATTACAAACACTTCCCAAA
TTGCCACATGCTTTGAAGGTACTAAAGATCCACGGGACTTCAATAACATCTACTGCGTGT
CAACTGTTGAAATATCTAACAGACTTGTCTCTTACGGACAAAGCTCTGGAAATCATTAGA
GATACAAGGAAACTTGAGCATCTTCACATACACATAGAGGGTAAGACTAATGCACAATTT
AAAAGTCGTACAGGCCTTGGACATTTAAATAGTCTTAAAATTTCTCAAGAGTATACATCT
GACAAGCTATTTTATCCCAGGGTTTTGTCTACTTTAACTGCATTAATTCCCTTGTCAGTG
GACAATTTGCATCTTGAAGGTGTATTTCACTGGATGGACGCAGTAAGACTTTTGAGGGAA
ATTTCCTGTTCTTCAATTTCAAATATTACTCTCTCGGGAGTTTTTAGATGGTTTCCCAAC
TGTGTGTGCGATGGATGCCAACTTGACAATAAACTTTGTTCGAATGTGTCAGGCGACCAC
AAGAATGTCTCAAACCAGGCGCTAAGTGTTCAACTTAAGGAACAGACAGAGGCTGCGTAT
CTTAAAGAGGGCAATATAATGAACTCTTTATTCTTGCTGCACCTCAGCACTGTACTTACA
AAGTATAATCGTAATCTGATCAGATTAAACTGGTCTAGAAAATTTATCGATCTATGCTCT
TCAGTCGAAAATTCAGTACTCGATTTGTCCAGTGGTAAAATAAGTACCTCCAGCTCCTGG
AATGAGGAATTCCCTCTCCCCAACTGCAGTTCGCTGGACACTGTAACTTATTTTAATATC
TCTAATAATAACCTGAAAATTAACCTAGCCTCTCTTATGTCTATTGTAAATATCATGAAA
AACGTAAGCAGAATGGATGCCAGCCATAATCGCATGTATTTAAGTGAGGGGAATCGAAAA
ATTGCATGTGGATTTAAATCAAAGCAGCTTTTGTTTTTAAACATTAGTCACAATCCCCTT
ACCACCTTGGGTTTGTTATGCATTCCATCCTCAGTGGAGGAGCTGGATCTGTCATTCACA
AATATTTCAAAAATTTCCAAAGAAATATTTGAATCCCTACCCAATTTGGTAAAACTGTAT
TTGCGAGGAAACTCCTTCGTATTTCAGTTAAAACAATGTTTTGGGGGTTTTGACATTTAT
TGTGCAGCCCCTTATTGTCGGAAAGCAAATATGTTTACATCAATGATTAGGTCATATATT
ACTACAACAATAAATCCAATAATAAGCTTGCCAAACAACATTACGCATTTAGATATAAGA
AACTCTTCAATTGTAGATCTCCCTGAGTTTTTTGCTGATGACCTTCCCCACCTTCAACAC
ATGAACCTAAGTGACAACGACATTCCCAGTTTGCCTTGTTTCAAATCTCCTTTGTTGCAT
CTAGAGATAAACAACAACAAGTTGCGATGGCTTCCGATGTGTTTGAAGAACCTGTCCAAT
TTGACAGTGTTGACAATTCGGAACAATAAAATGGACTCTATTAATGTTACAAGTCTTCCT
TTAACATTAGAGCAGCTTGATTTAAGTGGGAACCAAATAGCAAAACTGCCTGACGACTTT
GGGGAAAGCATGAGGGAGCTGAAATCACTGGACATATCGAGGAATCAAGTTACTGAGTTG
AACTGTACGAATTTACCATCCGGAATTGTGATGCTCGATGCCAGCAACAATTTGATCTCC
TCTCTTCCCGGTGACTTTGAGCGGCTTTCCAAACTGGAATCTCTGATTCTGTCAGTGAAT
AAGATCTCTTACCTTCAGCCGGGCAGCCTGCCCACCTCGCTGTTGAGACTTGACGTCAGC
CGCAATGCTTTAACCACAATCACCGAGGAGACGTTCAGCCGTTTGAGTAATTTGAGAAAC
CTGGACTTCGAGGGAAACTCCTTCTTTTGTAACTGTGACTTGTACTGGTTTGCAAATGAT
TTTGTTCATCGGAGTCATCTAAAGGAAGCCAAAAGCTGGGATAATGTCCAATGTTCTTTC
CCGCATGAGAAAAGAGGACAGAAAGCCAAGGACTGCGGCCTCTCGCTGTTGCACTGTACG
CCCGCGCTCCAAGTGGCCATTGCAATGGCTGGGGCCGTCATATTGACGTTGCTGGTCACA
GGTTTGTGCTGGCGTTACGATGGCCTGTGGTATGTGAAAATGGGCTGGTATTGGTGCATG
GCCAAAAGGAGTGTCTACGGGAAGCGTCCAGAGAACAAACAGTACGATGCCTTCGTGTCA
TACAGTGAGGAGGACGCTGGTTGGGTGAAAGAGTGTCTGGTTCGTCAACTTGAATCAGAA
GGATTTAAAATATGTTACCATGAGCGAGACTTCAAGCCGGGTCACCCAATACTGGGGAAC
ATCTTTAACTGCATTGAGAACAGCCACAAAGTGGTTTTCGTTCTCTCCACGAGCTTCGTG
ACTAGCTGCTGGTGTCAGTACGAGCTGTACTTTGCTGAGCATCGGATACTGAACGAGAAT
GAAGACTCACTAATAATGGTTGTGTTGGAAGAGCTCCCTCCTCACACGGTGCCCCAGAAG
TTTAGCAAACTGCGGAAGCTGCTCAATAGAAAGACTTACTTAAAATGGAGCCCAGAAGAG
CATAAACAGGCAATATTCTGGCACCAGCTCACTACCGTTTTGAAAACTACGAACGAACCT
ATTGTCTGA
>Harra
ATGAGAATTTCTAGCCTGGTGATCATTCTCTCGGTGGCTGGATTGGCAACAACATCTGTG
GAGGCGAGAACGGCAAGAATTGAACATGAATCGGAGGGAATTCCAGTAAAAACATTCGAC
CAAAAAATCAAGGTGTGCATTGAGGAGATTCCGGTTTCTAACAACTCCATAAAGCTCCTG
GAATGCCTTCGCGGAATCCTAGCGACCGAGGAAAAAGAGGGCAAAACCAGAGAAGGTGCG
AATCGGATTCTTACAACCAAAGAAAACCACCTCCAAATCAAGGGACACACGACTGAGAAC
ACAGGAACCAGGAAACATGTCCAGAGGTGCGATGTTCCGACACGAGAAGAGCGTATCCAG
GCTTGCATCTGTGCAATTCCAAATTCCGAGGAACAAGAAAGACAGATCCAGGCTTATATC
TTAGGGATTCGACTGTCCGACAAACAAAAAAGACAACTGCTGGAATGAATTCGAGTGAAT
TCGACATCCAATGGACAAGACGGACAGAATCAGGAATGCGAGCAAGCAAATCCACCGTCT
CCAGAAGACAGCAGAAACGAGCAAATAAATCCACCATCTCAGGCACAAGGCGCACAAGAT
CAGGAATGTGAACGGCGGAAAATATTCGAGAGCGAGGTTCGTAGGGTTAAAGTAGATATA
ATAGATACCGAGCTCCAAGGAAACAATAAAACTATCGAGGAATTCGGGACAGGCGTTATT
GCGATTTTACTATCTAAGGAGGAAGATAATGTAACAGTTGATAGCGCTGAAGTATTTTCC
AATTATTCATTTTTAAATCTCACGTCAGTCTCGCAATTCTGTGCTTCTGACCTTGTTTAA
TTTTTCACACAACAAATTGAAGTCTATAACAAAGTTGAACTTTAGCAGTTGTGGCTTTCT
AGAAATTCTGGACCTTTCTTACAACTGGATCGATAACATTGAACCTGGTGCTTTCCAGAA
TCTTGACAATCTTATATTTTTGACCTCTCTTTCAACAGTGAATTACAAACACTTCCCAAA
TTGCCGCTTGATTTAAAGATACTAAAAATCCACGGGACTCCAATAACATCGACTGAGTGT
CAATTGTTGAAATATCTAACAGACTTGTCTCTTACAGTCAAAGCTCTGGAAATCATTAGA
GATGCAGAGAAACTTGAGCATCTTCACATACACATAGACGCTAAGAATAATCCACAATTT
AAAAATCATATAGGCCATGGACACTTAAGTAGTCTTAAAATTTCTCAAGAGTATACATCT
GATGAGCTATTTTCTCCCAGGGTTTTGTCTACTTTAACTGCATTAATACCATTGTCAGTG
GACAATTTGCATCTAGAAGGTGTATTTCACTGGATGGACGCGGTAAGACTTTTGAGGGAA
ATTCCCTGTTCTTCAATTTCAAATATTACTCTCTCGGGAGTTTTTAGATGGTTTCCAAGC
TGTAAGTGTGATGGATGCCAACTTGACAATAAACTTGGTTCGAATGTGTCAGTCGACCAC
AAGAATGTTTCAAACCAGGCACTAACTATTCAACTTGAGGAACAGACAGAGGTATCCTAA
TGAGGACAATATAATGAACTCTTTATTCTTGCTACATCTCAGCATTGTACTTACAAAGTA
TAATAGTAATCTGATCAGATTAAACTGGTCTAGAAAATTTATCAATCTATGCTCTTCTGT
TGAAAATTCAGAACTAGATTTGTCCAGTGGTAAAATAAGTAACTACAGCTCCTGGAATGA
GGAACTACCTCTCCCCAATTGCAGTTCGCTGGATGCTGTAAATGATTTTAAAATCACTAA
TAATAACCTGAAAATTAATCTAGTCTCTTTTATGTCTATTGTAAATCTAATGAAAAACGT
AAGCAGAATGGATGCCAGCCATAATCGCATATATTTAAGTGAAGGGAATCAAAAAATTGC
ATGTGGATTTAAATCAAACCAGCTTTTGTTTTTAAACATTAGTCACAACCCACTTACCAC
CTTGATGGTAAGTGTTCCTTCCTCAGTGGAGGTGCTGGATCTGTCATTCACAAATATTTC
AAAAATTTCCAAAGAAATATTTCAATCCCTACCCAATTTAGAAAAACTGTATTTGCGAGG
AAATTTCTTCGTATTTCAGTTAAAACAATGTGTTGGGTTTTCTGACATTTATTGTGCAGC
CCCTCACTGTTGGAAAGCAATTATTGATACATCAATGATTAAGTCATATGTTACTACAAT
AATAAATCCAATAATAAGCTTGCCCAACAACATTACGCATTTAGATATAAGAAACTCTTC
AATTGTAGATCTCCCTGAGTTTTTTACTGAGGACCTTCCCCACCTTCAAAACATGAATCT
AAGTGACAACGACATTCCCAATTTGCCTTGTTTCAAATCTCCTTTATTACATCTAGAGAT
AAATAACAAGTTGCAAAGGCTTCCGATGTGTTTGAAGAACCTGTCCAATTTGACAGTGTT
GACAATTCAGAACAACAAAATGAACTCTATTAATGTTACAAGTCTTCCTTTGACATTAGA
GCAGATTGATTTAAGTGGGAACCAAATAGCAAAACTGCCTGCTGACTTTGGGGAAAGCAT
GACGGAGCTGAAATCCCTGGACACATCGAGGAATCAAATAACTGAGTTGAATTATATGAA
TTTACCATCTGGAATTGTGAAACTCGATGCCAGCTACAATTTGATCTCTCTTCCCAGTGA
CTTTGAACGCCTTTCCAAACTGGAGTTTCTGAATCTGTCAGTGAATAAGATCTCCTACTT
TCAGCCGGGCAGCCTGCCCATCCCACTGTTGAGTCTTGACGTCAGCCGCAATGCTTTGAC
CACAATCACCAAGGAGACGTTCAGCCGTTTGAGTAATTTGAGGAACCTGGACGTCGAAGG
AAACTCCCTTCTTTTGTAACTGTGACTTGTACTGGTTTGCGAACAAGTTTGTTCATCGGG
GGCAACTGGAGGAAGTCAAAGGCTGGGAAAATGTCCAATGTTCTTTCCCGCATGAAAAAA
GGACAGAAAGCCAAGGACTGCGGCCTTTCACTGGTGCACTGTACACCCGCACTCCAAGTG
GCCACTGCAATAGCTGGAGCCATCATATTGACATTGCTGATCACAGGTTTGTGTTGGCGT
TACGATGGCCCGTGGTATGTGAAAATGGGCTGGTACTGTGCATGGCTAAAAGGAGTGCCT
ATGGGAAGCGTCCGGAGAAAAAACAATACGATGCCTTCGTGTCATACAGTGAAGAGGACG
CTGGTTGGGTGAAAGAGTGTCTGGTTTGGCAGCTTGAATCAGAAGGATTTCATATATGTT
ACCATGAGCGAGACTTCAGGCCATGTCACCCAATACTGGGAAACATCTTTAACTGCATTG
AGAACAGCCACAAAGTGGTTTTCGTTCTATCCACGAGCTTCGTGACGAGCTGCTGGTGTC
AGTACGAACTGTACTTTGCTGAGCATCGGATACTGAACGAGAATGAAGACTCGTTAATTA
TGGTTGTGTTGGAAGATCTCCCGCCTCACACGGTGCCCCAGAAATCTAGCAAACTGCGGT
AGCTACTCAATAGAAAAGTGTACTTAAAATGGAGCTCAGAAGAGCGCAAATGGGCAATAT
TCTACCGTTCTCACTACCAGCTCACTATCGTTTTGAAAACTACAAACGAACCTATTGTCT
GAAGAACTATGTGTGAATTCCTTCCACCAA
>Hydaf_allele1
ATGAGAATTTCTGGCCTGGTGATTGTTCTCTCGGTAGCTGGATTGGCAACAACATCTGTG
GAGGCGAAAACGGCGAGAATTGAACATGAACAGGAGGGAATTCCAGTAAAAACATTCGAC
CAAAAAATCAAGGTATGCATTGAGGAAATTCCTGTTTCTAACAGCAACTCCATAAAACTC
CTGGAATGCCTTCGCGGAATCCTAGCGACCGAGAAGAAAGAGGGCAAAACCAGAGAAGGT
GCGAATCGGATTCTTACACCCAAAGAAAATGACTTTCAAATCAAGGGACACTCGACTGAG
AGCGTAGGAACCAGTCCACAAGATCTGAAGTGCGACATTGCAACACGAGAGGCTTGCATC
CTCGCTATTCCAAATTCCGAGGAACAAGAAAGACAAATCCAGGCTTATATCCTAGGGATT
CAGCCGTCCGACGAACAAAAGAGACAAATCCTGGAATGCCAGCGAGCGAATTCAACATCC
AATGGACAAGACGGACAGGATCGGGAATGCGAGCGAGCAAATCTACTGTTTCGGGAACAA
AGCAAAACCGAGCGAATAGATCCACCGTCTCAGCAACAAGATGCAAGAGATCAGGAATGT
GAACTGCAGAAAATGTTTGAGGACGAGGTTCGTGAGCTTTTGCAGATTTAATAGATACCG
AGATCCAAGGAAACAATAGAATAATCCAGGAATTGGGGACAGACGTTACTGCGATTTTAC
CATCTGAGAAGGAAGATAATGTAATAGTCGATAGCGCTGAAGTATTTTCCAATTATTCAT
TCTTAAATCTCACATCTGTCAAGCAATCCTGCGCTTCTGACCTTGTCAAAAGGCTTAATT
TTTCACACAATAACTTGAAGTCTATAACAAAGTTGAAATTTAGCAGTTGTGGCTCTCTTG
AAATTCTGGACCTTTCTTACAACTTGATTGATAACATTGAACATGATGCTTTCCAGAATT
TTTGCAATCTTATATTTTTAGACCTCTCTTTCAACAGTAAATTACAAACACTTCCCAAAT
TGCCACATGCTTTGAAGGTACTAAAGATCCACGGGACTTCAATAACATCTACTGCGTGTC
AACTGTTGAAATATCTAACAGACTTGTCTCTTACGGACAAAGCTCTGGAAATCATTAGAG
ATACAAGGAAACTTGAGCATCTTCACATACACATAGAGGGTAAGACTAATGCACAATTTA
AAAGTCGTACAGGCCTTGGACATTTAAATAGTCTTAAAATTTCTCAAGAGTATACATCTG
ACAAGCTATTTTATCCCAGGGTTTTGTCTACTTTAACTGCATTAATTCCCTTGTCAGTGG
ACAATTTGCATCTTGAAGGTGTATTTCACTGGATGGACGCAGTAAGACTTTTGAGGGAAA
TTTCCTGTTCTTCAATTTCAAATATTACTCTCTCGGGAGTTTTTAGATGGTTTCCCAACT
GTGTGTGCGATGGATGCCAACTTGACAATAAACTTTGTTCGAATGTGTCAGGCGACCACA
AGAATGTCTCAAACCAGGCGCTAAGTGTTCAACTTAAGGAACAGACAGAGGCTGCGTATC
TTAAAGAGGGCAATATAATGAACTCTTTATTCTTGCTGCACCTCAGCACTGTACTTACAA
AGTATAATTGTAATCTGATCAGATTAAACTGGTCTAGAAAATTTATCGATCTATGCTCTT
CAGTCGAAAATTCAGTACTCGATTTGTCCAGTGGTAAAATAAGTACCTCCAGCTCCTGGA
ATGAGGAATTCCCTCTCCCCAACTGCAGTTCGCTGGACACTGTAACTTATTTTAATATCT
CTAATAATAACCTGAAAATTAACCTAGCCTCTCTTATGTCTATTGTAAATATCATGAAAA
ACGTAAGCAGAATGGATGCCAGCCATAATCGCATGTATTTAAGTGAGGGGAATCGAAAAA
TTGCATGTGGATTTAAATCAAAGCAGCTTTTGTTTTTAAACATTAGTCACAATCCCCTTA
CCACCTTGGGTTTGTTATGCATTCCATCCTCAGTGGAGGAGCTGGATCTGTCGTTCACAA
ATATTTCAAAAATTTCCAAAGAAATATTTGAATCCCTACCCAATTTGGTAAAACTGTATT
TGCGAGGAAACTCCTTCGTATTTCAGTTAAAACAATGTTTTGGGGGTTTTGACATTTATT
GTGCAGCCCCTTATTGTCGGACAGCAAATATGTTTACATCAATGATTAGGTCATATATTA
CTACAACAATAAATCCAATAATAAGCTTGCCAAACAACATTACGCATTTAGATATAAGAA
ACTCTTCAATTGTAGATCTCCCTGAGTTTTTTGCTGATGACCTTCCCCACCTTCAACACA
TGAACCTAAGTGACAACGACATTCCCAGTTTGCCTTGTTTCAAATCTCCTTTGTTGCATC
TAGAGATAAACAACAACAAGTTGCGATGGCTTCCGATGTGTTTGAAGAACCTGTCCAATT
TGACAGTGTTGACAATTCGGAACAATAAAATGGACTCTATTAATGTTACAAGTCTTCCTT
TAACATTAGAGCAGCTTGATTTAAGTGGGAACCAAGTAGCAAAACTGCCTGACGACTTTG
GGGAAAGCATGAGGGAGCTGAAATCCCTGGACATATCGAGGAATCAAGTTACTGAGTTGA
ACTGTACGAATTTACCATCCGGAATTGTGATGCTCGATGCCAGCAACAATTTGATCTCCT
CTCTTCCCGGTGACTTTGAGCGGCTTTCCAAACTGGAATCTCTGATTCTGTCAGTGAATA
AGATCTCTTACCTTCAGCCGGGCAGCCTGCCCACCTCGCTGTTGAGACTTGACGTCAGCC
ACAATGCTTTAACCACAATCACCGAGGAGACGTTCAGCCGTTTGAGTAATTTGAGAAACC
TGGACTTCGAGGGAAACTCCTTCTTTTGTAACTGTGACTTGTACTGGTTTGCAAATGATT
TTGTTCATCGGAGTCATCTAAAGGAAGCCAAAAGCTGGGATAATGTCCAATGTTCTTTCC
CGCATGAGAAAAGAGGACAGAAAGCCAAGGACTGCGGCCTCTCGCTGTTGCACTGTACGC
CCGCGCTCCAAGTGGCCATTGCAATGGCTGGGGCCGTCATATTGACGTTGCTGGTCACAG
GTTTGTGCTGGCGTTACGATGGCTTGTGGTATGTGAAAATGGGCTGGTACTGGTGCATGG
CCAAAAGGAGTGTCTACGGGAAGCGTCCAGAGAACAAACAGTACGATGCCTTCGTGTCAT
ACAGTGAGGAGGACGCTGGTTGGGTGAAAGAGTGTCTGGTTCGTCAACTTGAATCAGAAG
GATTTAAAATATGTTACCATGAGCGAGACTTCAAGCCGGGTCACCCAATACTGGGGAACA
TCTTTAACTGCATTGAGAACAGCCACAAAGTGGTTTTCGTTCTCTCCACGAGCTTCGTGA
CTAGCTGCTGGTGTCAGTACGAGCTGTACTTTGCTGAGCATCGGATACTGAACGAGAATG
AAGACTCACTAATAATGGTTGTGTTGGAAGAGCTCCCTCCTCACACGGTGCCCCAGAAGT
TTAGCAAACTGCGGAAGCTGCTCAATAGAAAGACTTACTTAAAATGGAGCCCAGAAGAGC
ATAAACAGGCAATATTCTGGCACCAGCTCACTACCGTTTTGAAAACTACGAACGAACCTA
TTGTCTGA
>Hydaf_allele2
ATGAGAATTTCTGGCCTGGTGATTGTTCTCTCGGTAGCTGGATTGGCAACAACATCTGTG
GAGGCGAAAACGGCGAGAATTGAACATGAACAGGAGGGAATTCCAGTAAAAACATTCGAC
CAAAAAATCAAGGTATGCATTGAGGAAATTCCTGTTTCTAACAGCAACTCCATAAAACTC
CTGGAATGCCTTCGCGGAATCCTAGCGACCGAGAAGAAAGAGGGCAAAACCAGAGAAGGT
GCGAATCGGATTCTTACACCCAAAGAAAATGACTTTCAAATCAAGGGACACTCGACTGAG
AGCGTAGGAACCAGTCCACAAGATCTGAAGTGCGACATTGCAACACGAGAGGCTTGCATC
CTCGCTATTCCAAATTCCGAGGAACAAGAAAGACAAATCCAGGCTTATATCCTAGGGATT
CAGCCGTCCGACGAACAAAAGAGACAAATCCTGGAATGCCAGCGAGCGAATTCAACATCC
AATGGACAAGACGGACAGGATCGGGAATGCGAGCGAGCAAATCTACTGTTTCGGGAACAA
AGCAAAACCGAGCGAATAGATCCACCGTCTCAGCAACAAGATGCAAGAGATCAGGAATGT
GAACTGCAGAAAATGTTTGAGGACGAGGTTCGTGAGCTTTCAGCAGATTTAATAGATACC
GAGATCCAAGGAAACAATAGAATAATCCAGGAATTGGGGACAGACGTTACTGCGATTTTA
CCATCTGAGAAGGAAGATAATGTAATAGTCGATAGCGCTGAAGTATTTTCCAATTATTCA
TTCTTAAATCTCACATCTGTCAAGCAATCCTGCGCTTCTGACCTTGTCAAAAGGCTTAAT
TTTTCACACAATAACTTGAAGTCTATAACAAAGTTGAAATTTAGCAGTTGTGGCTCTCTT
GAAATTCTGGACCTTTCTTACAACTTGATTGATAACATTGAACATGATGCTTTCCAGAAT
TTTTGCAATCTTATATTTTTAGACCTCTCTTTCAACAGTAAATTACAAACACTTCCCAAA
TTGCCACATGCTTTGAAGGTACTAAAGATCCACGGGACTTCAATAACATCTACTGCGTGT
CAACTGTTGAAATATCTAACAGACTTGTCTCTTACGGACAAAGCTCTGGAAATCATTAGA
GATACAAGGAAACTTGAGCATCTTCACATACACATAGAGGGTAAGACTAATGCACAATTT
AAAAGTCGTACAGGCCTTGGACATTTAAATAGTCTTAAAATTTCTCAAGAGTATACATCT
GACAAGCTATTTTATCCCAGGGTTTTGTCTACTTTAACTGCATTAATTCCCTTGTCAGTG
GACAATTTGCATCTTGAAGGTGTATTTCACTGGATGGACGCAGTAAGACTTTTGAGGGAA
ATTTCCTGTTCTTCAATTTCAAATATTACTCTCTCGGGAGTTTTTAGATGGTTTCCCAAC
TGTGTGTGCGATGGATGCCAACTTGACAATAAACTTTGTTCGAATGTGTCAGGCGACCAC
AAGAATGTCTCAAACCAGGCGCTAAGTGTTCAACTTAAGGAACAGACAGAGGCTGCGTAT
CTTAAAGAGGGCAATATAATGAACTCTTTATTCTTGCTGCACCTCAGCACTGTACTTACA
AAGTATAATTGTAATCTGATCAGATTAAACTGGTCTAGAAAATTTATCGATCTATGCTCT
TCAGTCGAAAATTCAGTACTCGATTTGTCCAGTGGTAAAATAAGTACCTCCAGCTCCTGG
AATGAGGAATTCCCTCTCCCCAACTGCAGTTCGCTGGACACTGTAACTTATTTTAATATC
TCTAATAATAACCTGAAAATTAACCTAGCCTCTCTTATGTCTATTGTAAATATCATGAAA
AACGTAAGCAGAATGGATGCCAGCCATAATCGCATGTATTTAAGTGAGGGGAATCGAAAA
ATTGCATGTGGATTTAAATCAAAGCAGCTTTTGTTTTTAAACATTAGTCACAATCCCCTT
ACCACCTTGGGTTTGTTATGCATTCCATCCTCAGTGGAGGAGCTGGATCTGTCGTTCACA
AATATTTCAAAAATTTCCAAAGAAATATTTGAATCCCTACCCAATTTGGTAAAACTGTAT
TTGCGAGGAAACTCCTTCGTATTTCAGTTAAAACAATGTTTTGGGGGTTTTGACATTTAT
TGTGCAGCCCCTTATTGTCGGACAGCAAATATGTTTACATCAATGATTAGGTCATATATT
ACTACAACAATAAATCCAATAATAAGCTTGCCAAACAACATTACGCATTTAGATATAAGA
AACTCTTCAATTGTAGATCTCCCTGAGTTTTTTGCTGATGACCTTCCCCACCTTCAACAC
ATGAACCTAAGTGACAACGACATTCCCAGTTTGCCTTGTTTCAAATCTCCTTTGTTGCAT
CTAGAGATAAACAACAACAAGTTGCGATGGCTTCCGATGTGTTTGAAGAACCTGTCCAAT
TTGACAGTGTTGACAATTCGGAACAATAAAATGGACTCTATTAATGTTACAAGTCTTCCT
TTAACATTAGAGCAGCTTGATTTAAGTGGGAACCAAGTAGCAAAACTGCCTGACGACTTT
GGGGAAAGCATGAGGGAGCTGAAATCCCTGGACATATCGAGGAATCAAGTTACTGAGTTG
AACTGTACGAATTTACCATCCGGAATTGTGATGCTCGATGCCAGCAACAATTTGATCTCC
TCTCTTCCCGGTGACTTTGAGCGGCTTTCCAAACTGGAATCTCTGATTCTGTCAGTGAAT
AAGATCTCTTACCTTCAGCCGGGCAGCCTGCCCACCTCGCTGTTGAGACTTGACGTCAGC
CACAATGCTTTAACCACAATCACCGAGGAGACGTTCAGCCGTTTGAGTAATTTGAGAAAC
CTGGACTTCGAGGGAAACTCCTTCTTTTGTAACTGTGACTTGTACTGGTTTGCAAATGAT
TTTGTTCATCGGAGTCATCTAAAGGAAGCCAAAAGCTGGGATAATGTCCAATGTTCTTTC
CCGCATGAGAAAAGAGGACAGAAAGCCAAGGACTGCGGCCTCTCGCTGTTGCACTGTACG
CCCGCGCTCCAAGTGGCCATTGCAATGGCTGGGGCCGTCATATTGACGTTGCTGGTCACA
GGTTTGTGCTGGCGTTACGATGGCTTGTGGTATGTGAAAATGGGCTGGTACTGGTGCATG
GCCAAAAGGAGTGTCTACGGGAAGCGTCCAGAGAACAAACAGTACGATGCCTTCGTGTCA
TACAGTGAGGAGGACGCTGGTTGGGTGAAAGAGTGTCTGGTTCGTCAACTTGAATCAGAA
GGATTTAAAATATGTTACCATGAGCGAGACTTCAAGCCGGGTCACCCAATACTGGGGAAC
ATCTTTAACTGCATTGAGAACAGCCACAAAGTGGTTTTCGTTCTCTCCACGAGCTTCGTG
ACTAGCTGCTGGTGTCAGTACGAGCTGTACTTTGCTGAGCATCGGATACTGAACGAGAAT
GAAGACTCACTAATAATGGTTGTGTTGGAAGAGCTCCCTCCTCACACGGTGCCCCAGAAG
TTTAGCAAACTGCGGAAGCTGCTCAATAGAAAGACTTACTTAAAATGGAGCCCAGAAGAG
CATAAACAGGCAATATTCTGGCACCAGCTCACTACCGTTTTGAAAACTACGAACGAACCT
ATTGTCTGA
