# Supplementary material for: Uncovering a 500 million year old history and evidence of pseudogenization for TLR15
Source: Front Immunol. 2022 Dec 20;13:1020601. doi: 10.3389/fimmu.2022.1020601 (PMC9808068; doi:10.3389/fimmu.2022.1020601)
Supplement: Supplementary file 1 [file DataSheet_1.zip › Data Sheet 1/Supplementary Table 1.xlsx]

## Sheet: Genomes
Class	Infraclass	Order	Family	Genus	Species	common name	Genome searched	Chromossome location	TLR15_Genome location	Gene ID	acession number
Mammalia		Primates	Hominidae	Homo	Homo sapiens	human	GCA_000001405.29 GRCh38.p14	no hit	no hit	x	x
		Rodentia	Muridae	Mus	Mus musculus	house mouse	GCA_000001635.9 GRCm39	no hit	no hit	x	x
Sauropsida	Archosauria	Galliformes	Phasianidae	Gallus	Gallus gallus	chicken	n.a.	3	NC_052534.1 (3199479..3202085, complement)	x	NM_001398239.1
		Passeriforme	Estrildidae	Taeniopygia	Taeniopygia guttata	zebra finch	n.a.	3	NC_044214.2 (84831838..84835085)	LOC100220068	XM_002197069.5
		Psittaciformes	Strigopidae	Strigops	Strigops habroptila	Kakapo	n.a.	6	NC_044282.2 (74943931..74946675, complement)	LOC115609267	XM_030489233.1
		Falconiformes	Falconidae	Falco	Falco naumanni	lesser kestrel	n.a.	12	NC_054065.1 (1735551..1744823)	LOC121096128	XM_040611766.1
		Cariamiforme	Cariamiformes	Cariamidae	Cariama	Cariama cristata	n.a.	Unplaced Scaffold	NW_009631736.1 (19953..22635)	LOC104166232	XM_009706095.1
		Coraciforme	Meropidae	Merops	Merops nubicus	carmine bee-eater	n.a.	Unplaced Scaffold	NW_008619395.1 (886..3495)	LOC103776255	XM_008943754.1
		Piciforme	Picidae	Dryobates	Dryobates pubescens	Downy woodpecker	n.a.	Unplaced Scaffold	NW_009664238.1 (856688..859338, complement)	LOC104301675	XM_009902092.1
		Bucerotiforme	Bucerotidae	Buceros	Buceros rhinoceros	rhinoceros hornbill	n.a.	Unplaced Scaffold	NW_010429040.1 (3342..5954, complement)	LOC104499056	XM_010142512.1
		Trogoniforme	Trogonidae	Apaloderma	Apaloderma vittatum	bar-tailed trogon	n.a.	Unplaced Scaffold	NW_009719661.1 (17554..20219)	LOC104274926	XM_009870709.1
		Leptosomiformes	Leptosomidae	Leptosomus	Leptosomus discolor	cuckoo roller	n.a.	Unplaced Scaffold	NW_009869997.1 (37734..40358)	LOC104348481	XM_009953779.1
		Coliforme	Coliidae	Colius	Colius striatus	Speckled mousebird	n.a.	Unplaced Scaffold	NW_010705118.1 (4578..7154, complement)	LOC104560709	XM_010206127.1
		Strigiforme	Tytonidae	Tyto	Tyto alba	Barn owl	n.a.	Unplaced Scaffold	NW_024881278.1 (7993190..7995863, complement)	LOC104368164	XM_009975442.3
		Accipitriforme	Accipitridae	Haliaeetus	Haliaeetus albicilla	white-tailed eagle	n.a.	Unplaced Scaffold	NW_009789684.1 (6779..9400, complement)	LOC104310367	XM_009927303.1
		Opisthocomiformes	Opisthocomidae	Opisthocomus	Opisthocomus hoazin	hoatzin	n.a.	Unplaced Scaffold	NW_009900449.1 (268768..271392)	LOC104326514	XM_009931299.1
		Pelecaniforme	Ardeidae	Egretta	Egretta garzetta	little egret	n.a.	Unplaced Scaffold	NW_009258379.1 (1385066..1389028, complement)	LOC104127978	XM_009640695.2
		Suliforme	Phalacrocoracidae	Phalacrocorax	Phalacrocorax carbo	great cormorant	n.a.	Unplaced Scaffold	NW_009158616.1 (4999..7673, complement)	x	XM_009507639.1
		Procellariforme	Procellariidae	Fulmarus	Fulmarus glacialis	Northern fulmar	n.a.	Unplaced Scaffold	NW_009192055.1 (6408..9089, complement)	LOC104083424	XM_009586905.1
		Sphenisaforme	Spheniscidae	Pygoscelis	Pygoscelis adeliae	Adélie penguin	n.a.	Unplaced Scaffold	NW_008824358.1 (6290488..6293170, complement)	LOC103913149	XM_009319611.1
				Eudyptes	Eudyptes chrysolophus	Macaroni penguin	GCA_010084205.1 BGI_Echrysol.V1_INSDC: VULJ00000000.1	n.a.	VULJ01000461.1:1569158-1571780 Eudyptes chrysolophus isolate MP PEI 1 168	x	*earlystop codons
		Gaviforme	Gaviidae	Gavia	Gavia stellata	red-throated loon	n.a.	Unplaced Scaffold	NW_009285536.1 (20379..23054)	LOC104264553	XM_009821678.1
		Eurygiforme	Eurypygidae	Eurypyga	Eurypyga helias	sunbittern	n.a.	Unplaced Scaffold	NW_010249728.1 (3894..6508, complement)	LOC104509511	XM_010151478.1
		Charadiforme	Charadriidae	Charadrius	Charadrius vociferus	killdeer	n.a.	Unplaced Scaffold	NW_009648550.1 (1567856..1570538)	LOC104287315	XM_009886001.1
		Gruiforme	Gruidae	Balearica	Balearica regulorum	grey crowned crane	n.a.	Unplaced Scaffold	NW_010745170.1 (7107..9791, complement)	LOC104632605	XM_010298512.1
		Columbiforme	Columbidae	Columba	Columba livia	rock pigeon	n.a.	Unplaced Scaffold	NW_004973884.1 (793670..799372, complement)	LOC102090616	XM_021280471.1
		Otidimorphe	Otididae	Chlamydotis	Chlamydotis macqueenii	MacQueen's bustard	n.a.	Unplaced Scaffold	NW_010491959.1 (3899..6572, complement)	LOC104473348	XM_010125500.1
		Apodiforme	Apodidae	Chaetura	Chaetura pelagica	chimney swift	n.a.	Unplaced Scaffold	NW_009952066.1 (1036253..1038877, complement)	LOC104394986	XM_010004652.1
		Caprimulgiforme	Caprimulgidae	Antrostomus	Antrostomus carolinensis	chuck-will's-widow	n.a.	Unplaced Scaffold	NW_010336138.1 (1067..3743)	LOC104517920	XM_010174731.1
		Anseriforme	Anatidae	Anas	Anas platyrhynchos	mallard	n.a.	3	NC_051774.1 (1515326..1518636)	x	XM_005018870.5
		Apterygiforme	Apterygidae	Apteryx	Apteryx mantelli	North Island brown kiwi	n.a.	Unplaced Scaffold	NW_013997969.1 (11217486..11220110, complement)	LOC106490389	XM_013949776.1
		Casuariiforme	Casuariidae	Dromaius	Dromaius novaehollandiae	emu	n.a.	Unplaced Scaffold	NW_020451406.1 (3401838..3405731, complement)	LOC112987745	XM_026107776.1
		Tinamiforme	Tinamidae	Tinamus	Tinamus guttatus	white-throated tinamou	n.a.	Unplaced Scaffold	NW_010583963.1 (26949..29612, complement)	LOC104571069	XM_010218127.1
		Struthioniforme	Struthionidae	Struthio	Struthio camelus australis	South African ostrich	n.a.	Unplaced Scaffold	NW_009270713.1 (9437546..9441165, complement)	LOC104140335	XM_009669051.1
		Musophagiformes	Musophagidae	Tauraco	Tauraco erythrolophus	red-crested turaco	n.a.	Unplaced Scaffold	NW_010048188.1 (7448..10076, complement)	LOC104373270	XM_009979140.1
		Crocodilia	Gavialidae	Gavialis	Gavialis gangeticus	gharial	n.a.	Unplaced Scaffold	NW_017728975.1 (70837..73723, complement)	LOC109291100	XM_019507964.1
			Crocodylidae	Crocodylus	Crocodylus porosus	Australian saltwater crocodile	n.a.	Unplaced Scaffold	NW_017728943.1 (46320589..46323477, complement)	LOC109319607	XM_019549303.1
			Alligatoridae	Alligator	Alligator sinensis	Chinese alligator	n.a.	Unplaced Scaffold	NW_005841998.1 (2444605..2449614, complement)	LOC102383113	XM_006021588.2
	testudines	Testudinata	Emydidae		Trachemys scripta elegans	The red-eared slider	n.a.	3	NC_048300.1 (31414773..31415653)	LOC117875575	XM_034766951.1
			Dermochelyidae	Dermochelys	Dermochelys coriacea	leatherback sea turtle	n.a.	3	NC_050070.1 (180136554..180137865, complement)	LOC122455389	pseudogene*earlystop codons
			Testudinidae	Chelonoidis	Chelonoidis abingdonii	Abingdon island giant tortoise	n.a.	Unplaced Scaffold	NW_022641677.1 (1491034..1494855)	LOC116823650	pseudogene*earlystop codons
			Testudinidae	Gopherus	Gopherus evgoodei	Goodes thornscrub tortoise	n.a.	3	NC_044324.1 (191932163..191934326, complement)	LOC115649429	pseudogene*earlystop codons
	Lepidosaurians	Rhynchocephalia	Sphenodontidae	Sphenodon	Sphenodon punctatus	tuatara	mauimua-1 ScrUdWx_1001_QEPC01010496.1		QEPC01010496.1:483764-485221	x	TLR15-like remnants | *ealy stop codons
		Squamata	Dactyloidae	Anolis	Anolis carolinensis	green anole	n.a.	1	NC_014776.1 (263027537..263049637)	LOC100553042	XM_008102748.2
			Viperidae	Protobothrops	Protobothrops mucrosquamatus	brown spotted pit viper	n.a.	Unplaced Scaffold	NW_015386540.1 (2553555..2569854)	LOC107285496	XM_015813689.1
			Gekkonidae	Gekko	Gekko japonicus	Schlegel's Japanese gecko	n.a.	Unplaced Scaffold	NW_015172558.1 (500346..503247)	LOC107118830	XM_015421205.1
			Lacertidae	Podarcis	Podarcis muralis	Common wall lizard	n.a.	3	NC_041314.1 (111821615..111828213)	LOC114594867	XM_028725077.1
Amphibia		Anura	Pipidae	Xenopus	Xenopus tropicalis	tropical clawed frog	GCA_000004195.4 UCB_Xtro_10.0_(AAMC00000000.4)	n.a.	no hit	x	x
			Bombinatoridae	Bombina	Bombina variegata variegata	x	GCA_905336975.1 Bvv_clc_v1 (CAJPDP000000000.1)	n.a.	no hit	x	x
			Bufonidae	Bufo	Bufo bufo	common toad	GCA_905171765.1 aBufBuf1.1 (CAJIMN000000000.1)	n.a.	no hit	x	x
			Ranidae	Rana	Rana temporaria	common frog	GCA_905171775.1 aRanTem1.1 (CAJIMO000000000.1)	n.a.	no hit	x	x
			Eleutherodactylidae	Eleutherodactylus	Eleutherodactylus coqui	Puerto Rican coqui	GCA_019857665.1 UCB_Ecoq_1.0 (WNTK00000000.1)	n.a.	no hit	x	x
			Leptodactylidae	Engystomops	Engystomops pustulosus	Tungara frog	GCA_019512145.1 UCB_Epus_1.0 (WNYA00000000.1)	n.a.	no hit	x	x
			Limnodynastidae	Platyplectrum	Platyplectrum ornatum	Ornate burrowing frog	GCA_016617825.1 ASM1661782v1 (JABWIB000000000.1)	n.a.	no hit	x	x
			Dendrobatidae	Oophaga	Oophaga pumilio	strawberry poison frog	GCA_009801035.1 UCB_Opum_1.0 (VIAB00000000.1)	n.a.	no hit	x	x
			Scaphiopodidae	Spea	Spea bombifrons	plains spadefoot toad	GCA_009364475.1 usc_Sbombifrons_0.1 (VKNZ000000000.1)	n.a.	no hit	x	x
			Hylidae	Pseudis	Pseudis tocantins	x	GCA_023970735.1 UNICAMP_Ptoc_Z_chromosome_1.0 (JALGNS000000000.1)	n.a.	no hit	x	x
			Pyxicephalidae	Pyxicephalus	Pyxicephalus adspersus	African bullfrog	GCA_004786255.1 Pads_1.0_(PZQJ00000000.1)	n.a.	no hit	x	x
			Megophryidae	Leptobrachium	Leptobrachium ailaonicum	Yunnan mustache toad	GCA_018994145.1 ASM1899414v1 (JAEUXP000000000.1)	n.a.	no hit	x	x
			Dicroglossidae	Nanorana	Nanorana parkeri	x	GCA_000935625.1 ASM93562v1_(JYOU00000000.1)	n.a.	no hit	x	x
		Gymnophiona	Siphonopidae	Microcaecilia	Microcaecilia unicolor	x	GCA_901765095.1 aMicUni1.1 (CABFKK000000000.2)	n.a.	no hit	x	x
		Gymnophiona	Rhinatrematidae	Rhinatrema	Rhinatrema bivittatum	two-lined caecilian	GCA_901001135.1 aRhiBiv1.1_(CAAJIB000000000.2)	n.a.	no hit	x	x
			Dermophiidae	Geotrypetes	Geotrypetes seraphini	Gaboon caecilian	GCA_902459505.1 aGeoSer1.1 _(CABPRQ000000000.2)	n.a.	no hit	x	x
Dipnoi		Lepidosireniformes	Protopteridae	Protopterus	Protopterus annectens	West African lungfish	GCA_019279795.1 PAN1.0_(JAGYFI000000000.1)	1.part2	NC_056727.1 (106739928..106743970)	LOC122788141	XM_044055095.1 updated sequence in Supplementary data 1
		Ceratodontiformes	Ceratodontidae	Neoceratodus	Neoceratodus forsteri	Australian Lungfish	GCA_016271365.1 neoFor_v3_(JADMNL000000000.1)		JADMNL010000002.1 (1404852150 to 1404855300)	x	BK061674
Actinistia		Coelacanthiformes	Latimeriidae	Latimeria	Latimeria chalumnae	coelacanth	GCA_000225785.1 LatCha1_(AFYH00000000.1)	n.a.	no hit	x	x
Actinopterygii	Teleosts	Cichliformes	Cichlidae	Oreochromis	Oreochromis niloticus	Nile tilapia	GCA_001858045.3 O_niloticus_UMD_NMBU_(MKQE00000000.2)	n.a.	no hit	x	x
		Cypriniformes	Cyprinidae	Danioninae	Danio rerio	zebrafish	GCA_000002035.4 GRCz11	n.a.	no hit	x	x
		Salmoniformes	Salmonidae	Oncorhynchus	Oncorhynchus mykiss	rainbow trout	GCA_013265735.3 USDA_OmykA_1.1_(JAAXML000000000.2)	n.a.	no hit	x	x
	Holostei	Lepisosteiformes	Lepisosteidae	Lepisosteus	Lepisosteus oculatus	spotted gar	GCA_000242695.1 LepOcu1_(AHAT00000000.1)	n.a.	no hit	x	x
		Amiiformes	Amiidae	Amia	Amia calva	bowfin	GCA_017591415.1 AmiCal1_(PESF00000000.1)	n.a.	no hit	x	x
	Chondrostei	Acipenseriformes	Polyodontidae	Polyodon	Polyodon spathula	Mississippi paddlefish	GCA_017654505.1 ASM1765450v1_(JADDYA000000000.1)	n.a.	no hit	x	x
			Acipenseridae	Acipenser	Acipenser oxyrinchus	Atlantic sturgeon	GCA_013184475.1 ASM1318447v1_(JABEPO000000000.1)	n.a.	no hit	x	x
					Acipenser ruthenus	sterlet	GCA_010645085.1 ASM1064508v1_( VTUV00000000.1)	n.a.	no hit	x	x
					Acipenser transmontanus	white sturgeon	GCA_020113195.1 MU_Atrans_1.0_(JAIUCX000000000.1)	n.a.	no hit	x	x
	Polypterus				Erpetoichthys calabaricus	reedfish	GCA_900747795.2 fErpCal1.1_(CAADRL000000000.3)	n.a.	no hit	x	x
		Polypteriformes	Polypteridae	Polypterus	Polypterus senegalus	gray bichir	GCA_016835505.1 ASM1683550v1_(JAATIS000000000.1)	n.a.	no hit	x	x
Chondrichthyes	Selachii	Lamniformes	Lamnidae	Carcharodon	Carcharodon carcharias	white shark	GCA_017639515.1 sCarCar2.pri_(JAGDEE000000000.1)	n.a.	no hit	x	x
		Carcharhiniformes	Scyliorhinidae	Scyliorhinus	Scyliorhinus torazame	cloudy catshark	GCA_003427355.1 Storazame_v1.0_(BFAA00000000.1)	n.a.	no hit	x	x
					Scyliorhinus canicula	smaller spotted catshark	GCA_902713615.1 sScyCan1.1_(CACTIT000000000.2)	n.a.	no hit	x	x
		Orectolobiformes	Hemiscylliidae	Hemiscyllium	Hemiscyllium ocellatum	epaulette shark	GCA_020745735.1 sHemOce1.pat.X.cur._(JAJGRY000000000.1)	n.a.	no hit	x	x
				Chiloscyllium	Chiloscyllium plagiosum	whitespotted bambooshark	GCA_004010195.1 ASM401019v2_(QPFF00000000.1)	n.a.	no hit	x	x
			Ginglymostomatidae	Ginglymostoma	Ginglymostoma cirratum	nurse shark	GCA_024137785.1 ASM2413778v1_(JAHRHZ000000000.1)	n.a.	no hit	x	x
			Stegostomatidae	Stegostoma	Stegostoma fasciatum	zebra shark	GCA_022316705.1 sSteFas1.1_(JAFIRC000000000.1)	n.a.	no hit	x	x
			Rhincodontidae	Rhincodon	Rhincodon typus	whale shark	GCA_021869965.1 sRhiTyp1.1_(JAHMAH000000000.1)	n.a.	no hit	x	x
	Batoideia	Rhinopristiformes	Pristidae	Pristis	Pristis pectinata	smalltooth sawfish	GCA_009764475.2 sPriPec2.1.pri_(WOXU00000000.1)	n.a.	no hit	x	x
		Rajiformes	Rajidae	Amblyraja	Amblyraja radiata	thorny skate	GCA_010909765.2 sAmbRad1.1.pri_(JAAGWR000000000.1)	n.a.	no hit	x	x
				Leucoraja	Leucoraja erinacea	little skate	GCA_000238235.1 LER_WGS_1_(AESE000000000.1)	n.a.	no hit	x	x
	Holocephali	Chimaeriformes	Callorhinchidae	Callorhinchus	Callorhinchus milli	Australian ghostshark	GCA_018977255.1 IMCB_Cmil_1.0_(WEZY00000000.1)	x	NW_024704744.1 (84043092..84046879, complement)	LOC103177980	XM_042333155.1
			Chimaeridae	Hydrolagus	Hydrolagus affinis	small-eyed rabbitfish	GCA_012026655.1 UP_Haf_(JAAILG000000000.1)	x	JAAILG010000634.1 (15516 - 15179, complement)	x	BK061675; BK061828
				Hydrolagus	Hydrolagus colliei	spotted ratfish	unpublished data	x	x	x	nucleotide sequence in Supplementary data 1
				Hydrolagus	Hydrolagus mirabilis	large-eye rabbitfish	unpublished data	x	x	x	nucleotide sequence in Supplementary data 1
				Chimaera	Chimaera opalescens	opal chimaera	unpublished data	x	x	x	nucleotide sequence in Supplementary data 1
			Rhinochimaeridae	Harriota	Harriota raleighana	narrownose chimaera	unpublished data	x	x	x	nucleotide sequence in Supplementary data 1
Petromyzontida		Petromyzontiformes	Petromyzontidae	Lethenteron	Lethenteron camtschaticum	Arctic lamprey	GCA_018977245.1 IMCB_Ljap_1.0_(WFAB00000000.1)	n.a.	no hit	x	x
					Lethenteron reissneri	Far Eastern brook lamprey	GCA_015708825.1 ASM1570882v1_(JADLOY000000000.1)	n.a.	no hit	x	x
				Petromyzon	Petromyzon marinus	sea lamprey	GCA_010993605.1 kPetMar1.pri_(JAAIYE000000000.1)	n.a.	no hit	x	x
				Entosphenus	Entosphenus tridentatus	Pacific lamprey	GCA_014621495.2 ETRf_v1_(JAAXLI000000000.2)	n.a.	no hit	x	x
Myxini		Myxiniformes	Myxinidae	Eptatretus	Eptatretus burgeri	inshore hagfish	GCA_024346535.1 Eburgeri_v1_(BROF00000000.1)	n.a.	no hit	x	x

## Sheet: Transcriptomes
Project	Group	Order	Family	Species	No. specimens	Tissue type	Bioproject	Reference (doi)
SRA	Holocephali	Chimaeriformes	Callorhinchidae	Callorhinchus milii	1	thymus, testis, spleen, ovary,	PRJNA168475	10.1038/nature12826
						liver, muscle, kidney, intestine,
						heart, gills, brain
	Holocephali	Chimaeriformes	Callorhinchidae	Callorhinchus milii	32	embryos	PRJNA135005	10.1126/science.1210912
								10.12688/f1000research.4996.1
	Batoidea	Myliobatiformes	Dasyatidae	Neotrygon kuhlii	1	eyes (retine)	PRJNA135005	10.1126/science.1210912
							PRJNA292033	10.12688/f1000research.4996.1
	Batoidea	Myliobatiformes	Dasyatidae	Neotrygon kuhlii	Multiisolate	venom gland	PRJNA240112	―
	Batoidea	Myliobatiformes	Potamotrygonidae	Potamotrygon amandae	Multispecies	venom gland	PRJNA284840	―
	Batoidea	Myliobatiformes	Potamotrygonidae	Potamotrygon falkneri	nd	nd	PRJNA284840	―
	Batoidea	Myliobatiformes	Urotrygonidae	Urobatis jamaicensis	1	heart	PRJNA313962	―
	Batoidea	Rajiformes	Rajidae	Amblyraja radiata	1	testis	PRJNA516733	―
	Batoidea	Rajiformes	Rajidae	Leucoraja erinacea	3	embryos	PRJNA288370	10.1093/database/bar064
	Batoidea	Rajiformes	Rajidae	Leucoraja erinacea	20–29	embryos	PRJNA135005	10.1126/science.1210912
								10.12688/f1000research.4996.1
	Batoidea	Rajiformes	Rajidae	Leucoraja erinacea	4	ampullary receptor cells	PRJNA361222	10.1038/nature21401
	Batoidea	Rajiformes	Rajidae	Leucoraja erinacea	6	pectoral fin	PRJNA414974	10.1016/j.cell.2018.01.013
	Batoidea	Rajiformes	Rajidae	Leucoraja erinacea	2	axial skeleton	PRJNA497994	10.3389/fevo.2019.00012
	Batoidea	Rajiformes	Rajidae	Leucoraja erinacea	1	ampullae of Lorenzini	PRJNA550453	―
	Batoidea	Rajiformes	Rajidae	Okamejei kenojei	1	embryo	PRJNA438719	10.1038/sdata.2018.200
	Selachii	Carcharhiniformes	Carcharhinidae	Carcharhinus acronatus	1	white muscle	PRJNA274450	10.1186/s12862-016-0696-y
	Selachii	Carcharhiniformes	Carcharhinidae	Carcharhinus leucas	1	white muscle	PRJNA274450	10.1186/s12862-016-0696-y
	Selachii	Carcharhiniformes	Carcharhinidae	Carcharhinus leucas	4	kidney	PRJDB8034	―
	Selachii	Carcharhiniformes	Carcharhinidae	Carcharhinus perezi	1	white muscle	PRJNA274450	10.1186/s12862-016-0696-y
	Selachii	Carcharhiniformes	Carcharhinidae	Galeocerdo cuvier	1	white muscle	PRJNA274450	10.1186/s12862-016-0696-y
	Selachii	Carcharhiniformes	Carcharhinidae	Negaprion brevirostris	1	white muscle	PRJNA274450	10.1186/s12862-016-0696-y
	Selachii	Carcharhiniformes	Carcharhinidae	Prionace glauca	1	white muscle	PRJNA274450	10.1186/s12862-016-0696-y
	Selachii	Carcharhiniformes	Carcharhinidae	Prionace glauca	1	kidney, spleen	PRJNA414891	10.1016/j.margen.2017.11.009
	Selachii	Carcharhiniformes	Carcharhinidae	Rhizoprionodon terraenovae	1	white muscle	PRJNA274450	10.1186/s12862-016-0696-y
	Selachii	Carcharhiniformes	Scyliorhinidae	Scyliorhinus canicula	4	liver, brain, pancreas	﻿PRJNA255185	10.1186/1471-2164-15-1074
	Selachii	Carcharhiniformes	Scyliorhinidae	Scyliorhinus canicula	at least 2	ovary, testis	PRJNA504730	―
	Selachii	Carcharhiniformes	Scyliorhinidae	Scyliorhinus canicula	24–30	embryos	PRJNA135005	10.1126/science.1210912
								10.12688/f1000research.4996.1
	Selachii	Carcharhiniformes	Sphyrnidae	Sphyrna mokarran	1	heart	PRJNA313962	10.1186/s12864-016-3411-x
	Selachii	Carcharhiniformes	Triakidae	Mustelus canis	1	white muscle	PRJNA274450	10.1186/s12862-016-0696-y
	Selachii	Lamniformes	Cetorhinidae	Cetorhinus maximus	nd	white muscle	PRJNA305977	―
	Selachii	Lamniformes	Lamnidae	Carcharodon carcharias	1	heart	PRJNA313962	10.1186/s12864-016-3411-x
	Selachii	Lamniformes	Lamnidae	Carcharodon carcharias	3	muscle, subdermis, epidermis, blood	PRJNA485795	―
							PRJNA177971
	Selachii	Lamniformes	Lamnidae	Isurus oxyrinchus	1	heart	PRJNA313962	10.1186/s12864-016-3411-x
	Selachii	Lamniformes	Odontaspidae	Carcharhias taurus	1	white muscle	PRJNA274450	10.1186/s12862-016-0696-y
	Selachii	Orectolobiformes	Ginglymostomidae	Ginglymostoma cirratum	1	spleen, thymus	PRJNA183979	10.1038/nature12826
	Selachii	Orectolobiformes	Hemiscyllidae	Chiloscyllium griseum	2	spleen, thymus	PRJEB4999	10.1371/journal.pone.0100018
	Selachii	Orectolobiformes	Rhincodontidae	Rhincodon typus	3	blood cells	PRJDB6260	10.1038/s41559-018-0673-5
	Selachii	Squaliformes	Etmopteridae	Etmopterus spinax	1	ventral skin, eye	PRJNA369748	10.1371/journal.pone.0209767
