# Supplementary material for: Uncovering a 500 million year old history and evidence of pseudogenization for TLR15
Source: Front Immunol. 2022 Dec 20;13:1020601. doi: 10.3389/fimmu.2022.1020601 (PMC9808068; doi:10.3389/fimmu.2022.1020601)
Supplement: Supplementary file 1 [file DataSheet_1.zip › Data Sheet 1/Supplementary Table 2.xlsx]

## Sheet: Positive selection tests
Gene	No. aa residues	No. of species	lmL M7	lmL M8	(-2lnaL)	Paml	SLAC	FEL	MEME	Total no. of site under positive selection
TLR15	3849	16	-28109	-28109	0.006702	760	288	288, 325, 338, 372, 377, 684, 719, 760, 1268	235, 288, 294, 302, 310, 317, 325, 332, 372, 375, 377, 452, 455, 484, 539, 597, 627, 682, 684, 723, 725, 759, 760, 763, 822, 949, 1268	7
