# Supplementary material for: Uncovering a 500 million year old history and evidence of pseudogenization for TLR15
Source: Front Immunol. 2022 Dec 20;13:1020601. doi: 10.3389/fimmu.2022.1020601 (PMC9808068; doi:10.3389/fimmu.2022.1020601)
Supplement: Supplementary file 1 [file DataSheet_1.zip › Data Sheet 1/Supplementary Table 3.xlsx]

## Sheet: Negative selection test
Gene	No. nt residues	No. of species	SLAC	FEL	FUBAR	Total no. of site under purifying selection
TLR15	1283	16	13, 87, 189, 299, 300,301, 320, 324, 326, 362, 451, 479, 483, 516, 592, 601, 602, 608, 638, 639, 647, 656, 661, 663, 680, 689, 691, 694, 695, 698, 702, 704, 712, 713, 715, 739, 779, 787, 789, 793, 806, 809, 810, 820, 825, 828, 833, 843, 850, 854, 862,864, 871, 883, 886, 894, 913, 914, 918, 935, 936, 940, 945, 950, 964, 965, 966, 967, 968, 969, 970, 971, 972, 974, 975, 977, 981, 982, 983, 986, 987…	5, 11, 13, 14, 22, 54, 81, 87, 262, 265, 275, 278, 280, 281, 299, 300, 320, 324, 326, 355, 359, 361, 362, 366, 372, 377, 404, 419, 439, 451, 465, 471, 474, 479, 480, 483, 498, 513, 516, 549, 553, 563, 564, 577, 587, 589, 592, 595, 598, 600, 601, 602, 603, 604, 608, 618, 620, 628, 635, 638, 639, 641, 644, 647, 652, 656, 659, 661, 663, 679, 680, 684, 687, 689, 691, 694, 695, 698, 702, 704, 706, 708…	4,5, 11, 13, 14, 81, 83, 87, 262, 275, 278, 280, 281, 289, 293, 299, 300, 320, 324, 326, 334, 355, 359, 361, 362, 366, 404, 439, 443, 451, 471, 474, 479, 480, 483, 486, 498, 503, 516, 587, 589, 592, 595, 598, 601, 602, 603, 604, 608, 618, 620, 628, 635, 638, 639, 641, 644, 647, 652, 654, 656, 659, 660, 661, 663, 665, 669, 678, 680, 685, 687, 689, 690, 691, 693, 694, 695, 698, 702, 704, 708, 709, …	292
				,
