# Supplementary material for: Uncovering a 500 million year old history and evidence of pseudogenization for TLR15
Source: Front Immunol. 2022 Dec 20;13:1020601. doi: 10.3389/fimmu.2022.1020601 (PMC9808068; doi:10.3389/fimmu.2022.1020601)
Supplement: Supplementary file 1 [file DataSheet_1.zip › Data Sheet 1/Supplementary Table 4.xlsx]

## Sheet: TLR15
Species	common name	Chromososme location	ASB3		CHAC2			ERLEC1		TLR15		GPR75		PSME4			ACYP2
Homo sapiens	human	Chromosome 2 - NC_000002.12	NC_000002.12 (53669980..53786953, complement)	x	NC_000002.12 (53767783..53775196)	x	x	NC_000002.12 (53787044..53818796)	x	x	x	NC_000002.12 (53852912..53859967, complement)	x	NC_000002.12 (53864069..53970993, complement)	x	x	NC_000002.12 (53971113..54305300)
Mus musculus	house mouse	Chromosome 11 - NC_000077.7	NC_000077.7 (30904398..31052704)	Gm1202ψ NC_000077.7 (30953328..30953898, complement)	NC_000077.7 (30926707..30936365, complement)	x	x	NC_000077.7 (30812794..30904385, complement)	GM1204ψ NC_000077.7 (30856754..30857971, complement)	x	x	NC_000077.7 (30834636..30846090)	x	NC_000077.7 (30721753..30831150)	GM1203ψ NC_000077.7 (30772309..30772670, complement)	GM1299ψ NC_000077.7 (30654957..30655922, complement)	NC_000077.7 (30455992..30599778, complement)
Sphenodon punctatus	tuatara	Sphenodon punctatus isolate mauimua-1_ScrUdWx_1001_QEPC01010496.1	ScrUdWx_1001 (2875181..2879761)	x	ScrUdWx_1001 (385669..393143)	x	x	ScrUdWx_1001 (450220..450302)	x	Partial hit_ScrUdWx_1001 (483764..485221)	x	ScrUdWx_1001 (497016..498540, complement)	x	ScrUdWx_1001 (533821..661592, complement)	x	x	ScrUdWx_1001 (765756..765866)
Podarcis muralis	Common wall lizard	Chromosome 3 - NC_041314.1	NC_041314.1 (111724241..111786595, complement)	x	NC_041314.1 (111776024..111789898)	x	x	NC_041314.1 (111792857..111816478)	x	NC_041314.1 (111821615..111828213)	x	NC_041314.1 (111831353..111838947, complement)	x	NC_041314.1 (111841201..111925030, complement)	x	x	NC_041314.1 (111944148..112023601)
Protobothrops mucrosquamatus	brown spotted pit viper	Unplaced Scaffold_NW_015386540.1	NW_015386540.1 (2476731..2507542, complement)	x	NW_015386540.1 (2511096..2526939)	x	x	NW_015386540.1 (2535662..2552145)	x	NW_015386540.1 (2553555..2569854)	x	NW_015386540.1 (2572148..2574384, complement)	x	NW_015386540.1 (2584144..2666354, complement)	x	x	NW_015386540.1 (2680521..2729903)
Gallus gallus	chicken	Chromosome 3 - NC_052534.1	NC_052534.1 (3218831..3251307)	x	NC_052534.1 (3222005..3232870, complement)	x	x	NC_052534.1 (3207666..3218830, complement)	x	NC_052534.1 (3199343..3203514, complement)	x	NC_052534.1 (3194432..3212333)	x	NC_052534.1 (3125733..3190602)	x	x	NC_052534.1 (3059960..3106304, complement)
Pygoscelis adeliae	Adelie penguin	Unplaced Scaffold_NW_008824358.1	NW_008824358.1 (6332806..6347234)	x	NW_008824358.1 (6318828..6331617, complement)	x	x	NW_008824358.1 (6299935..6313781, complement)	x	NW_008824358.1 (6290488..6293170, complement)	x	NW_008824358.1 (6281982..6284449)	x	NW_008824358.1 (6213483..6276157)	x	x	NW_008824358.1 (6141206..6187392, complement)
Eudyptes chrysolophus	Macaroni penguin	Eudyptes chrysolophus isolate MP PEI 1 168_VULJ01000461.1	MP PEI 1 168 (1507601..1521763, complement)	x	MP PEI 1 168 (1527348..1537239)	x	x	MP PEI 1 168 (1548123..1562085)	x	MP PEI 1 168 (1569158..1571783)	x	MP PEI 1 168 (1577923..1579433, complement)	x	MP PEI 1 168 (1587663..1647741, complement)	x	x	MP PEI 1 168_(1673240..1717328)
Crocodylus porosus	Australian saltwater crocodile	Unplaced Scaffold_NW_017728943.1	NW_017728943.1 (46370357..46483025)	x	NW_017728943.1 (46383903..46415805, complement)	x	x	NW_017728943.1 (46345645..46370196, complement)	x	NW_017728943.1 (46320589..46323477, complement)	x	NW_017728943.1 (46303793..46307932)	x	NW_017728943.1 (46170776..46286339)	x	x	NW_017728943.1 (45990539..46114994, complement)
Dermochelys coriacea	leatherback sea turtle	Chromosome 3 - NC_050070.1	NC_050070.1 (180183741..180314489)	x	NC_050070.1 (180196087..180225255, complement)	x	x	NC_050070.1 (180159827..180183798, complement)	x	ψ NC_050070.1 (180136554..180137865, complement)	x	NC_050070.1 (180116142..180124224)	x	NC_050070.1 (179857652..180085807)	x	x	NC_050070.1 (179680484..179842317, complement)
Gopherus evgoodei	Goodes thornscrub tortoise	Chromosome 3 - NC_044324.1	NC_044324.1 (192001480..192118826)	x	NC_044324.1 (192014597..192037232, complement)	x	x	NC_044324.1 (191976903..192001483, complement)	x	ψ NC_044324.1 (191932163..191934326, complement)	x	NC_044324.1 (191916355..191920787)	x	NC_044324.1 (191651604..191890435)	SCAN domain-containing protein 3-like ψ NC_044324.1 (191610051..191614881, complement)	x	NC_044324.1 (191445736..191586099, complement)
Xenopus tropicalis	tropical clawed frog	Chromosome 5 - NC_030681.2	NC_030681.2 (23524574..23588767, complement)	x	NC_030681.2 (23588829..23598575)	x	x	NC_030681.2 (23602752..23617265)	x	x	x	NC_030681.2 (23623401..23627957, complement)	x	NC_030681.2 (23639152..23698899, complement)	x	atp12a-like NC_030681.2 (23766640..23777621)	NC_030681.2 (23789626..23842509)
Protopterus annectens	West African lungfish	Chromosome 1.part2 - NC_056727.1	NC_056727.1 (103374483..104529912, complement)	x	NC_056727.1 (104530147..104849694)	x	x	NC_056727.1 (105104042..106435854)	x	NC_056727.1 (106739971..106742934)	x	NC_056727.1 (107324205..107327448, complement)	x	NC_056727.1 (107951620..110941879, complement)	x	x	NC_056727.1 (111064036..111378146)
Latimeria chalumnae	coelacanth	Unplaced Scaffold_NW_005819994.1	NW_005819994.1 (305927..420441)	x	NW_005819994.1 (291782..305574, complement)	x	x	NW_005819994.1 (246935..277487, complement)	x	x	x	NW_005819994.1 (222813..224426)	x	NW_005819994.1 (28201..203363)	x	x	NW_005819994.1 (3800..10697, complement)
Danio rerio	zebrafish	Chromosome 13 - NC_007124.7	Chromossome 12_NC_007123.7 (24060982..24077141)	x	Chromossome 12_NC_007123.7 (24056000..24060358, complement)	MAP3K4 NC_007124.7 (35787873..35845118, complement)	AGPAT4 NC_007124.7 (35765110..35788217)	NC_007124.7 (35750708..35760917, complement)	x	x	x	NC_007124.7 (35745561..35748995)	x	NC_007124.7 (35689746..35744961)	THBS2a NC_007124.7 (35635045..35677362)	WDR27 NC_007124.7 (35528593..35610349)	Chromossome 11_NC_007122.7 (43102119..43104599, complement)
Lepisosteus oculatus	spotted gar	Linkage Group LG16 - NC_023194.1	NC_023194.1 (11178127..11207145)	x	NC_023194.1 (11176159..11179274, complement)	x	x	NC_023194.1 (11166609..11174276, complement)	x	x	x	NC_023194.1 (11164508..11166475)	x	NC_023194.1 (11121413..11160077)	WDR27 NC_023194.1 (11039802..11116958, complement)	THBS2a NC_023194.1 (10992314..11016508, complement)	NC_023194.1 (2205118..2225483)
Amia calva	bowfin	Chromossome 23_CM030143.1	CM030143.1 (20061266..20080843, complement)	x	CM030143.1 (20081958..20087373)	x	x	CM030143.1 (20089921..20096403)	x	x	x	CM030143.1 (20097584..20099057, complement)	x	CM030143.1 (20102393..20130596, complement)	WDR27 CM030143.1 (20136136..20166990)	THBS2a ψ CM030143.1 (20204018..20221387)	CM030143.1 (5232249..5232362, complement)
Acipenser ruthenus	sterlet	Chromosome 5 - NC_048327.1	NC_048327.1 (4011576..4064592, complement)	x	NC_048327.1 (4064956..4070406)	x	x	NC_048327.1 (4071022..4079061)	x	x	x	NC_048327.1 (4081454..4084807, complement)	x	NC_048327.1 (4090106..4135482, complement)	WDR27 NC_048327.1 (4140016..4285657)	THBS2a NC_048327.1 (4321187..4356084)	NC_048327.1 (15678391..15701703)
		Chromosome 6 - NC_048328.1	x	NRXN1 NC_048328.1 (3299398..3752390, complement)	NC_048328.1 (4210182..4219873)	x	x	NC_048328.1 (4222422..4234870)	x	x	x	NC_048328.1 (4237138..4241181, complement)	x	NC_048328.1 (4243194..4289374, complement)	THBS2a NC_048328.1 (4448393..4483167)	SMOC2 NC_048328.1 (4541322..4603105)	x
Polyodon spathula	Mississippi paddlefish	Chromosome 5 - NC_054538.1	NC_054538.1 (75046347..75104860)	x	NC_054538.1 (75041094..75046183, complement)	x	x	NC_054538.1 (75029093..75040308, complement)	x	x	x	NC_054538.1 (75020402..75025862)	x	NC_054538.1 (74969489..75016586)	WDR27 NC_054538.1 (74849704..74964477, complement)	THBS2a NC_054538.1 (74773952..74810746, complement)	NC_054538.1 (64078117..64122882, complement)
		Chromosome 6 - NC_054539.1	x	NRXN1 NC_054539.1 (3525532..3968441, complement)	NC_054539.1 (4424388..4428135)	x	x	NC_054539.1 (4430015..4444717)	x	x	x	NC_054539.1 (4446929..4450623, complement)	x	NC_054539.1 (4455800..4510766, complement)	THBS2a NC_054539.1 (4660427..4689483)	SMOC2 NC_054539.1 (4742711..4797697)	x
Polypterus senegalus	gray bichir	Chromosome 16 - NC_053169.1	NC_053169.1 (48745869..48898385, complement)	x	NC_053169.1 (48898674..48917155)	SFT2 NC_053169.1 (36884786..36960445, complement)	LHCGR NC_053169.1 (36987314..37028208)	NC_053169.1 (37034704..37065349)	x	x	x	NC_053169.1 (37078044..37095477, complement)	AT11B NC_053169.1 (37112910..37116170, complement)	NC_053169.1 (37133705..37307424, complement)	WDR27 NC_053169.1 (37401745..37733766)	THBS2a NC_053169.1 (37968319..38041835)	NC_053169.1 (83719408..83836076, complement)
Erpetoichthys calabaricus	ropefish	Chromosome 15 - NC_041408.1	NC_041408.1 (97340693..97549505)		NC_041408.1 (97328992..97340297, complement)	PRR18 NC_041408.1 (63582840..63584509)	SFT2D1 NC_041408.1 (63479087..63564045)	NC_041408.1 (63410204..63436877, complement)	x	x	x	NC_041408.1 (63368248..63379592)	AT11Bψ NC_053169.1 (37112910..37116170, complement)	NC_041408.1 (63150919..63329095)	WDR27 NC_041408.1 (62864469..63065656, complement)	THBS2a NC_041408.1 (62448013..62540519, complement)	NC_041408.1 (22157994..22277255)
Carcharodon carcharias	white shark	Chromosome 2 - NC_054468.1	NC_054468.1 (175352412..175452492)	x	NC_054468.1 (175322283..175352186, complement)	x	x	NC_054468.1 (175262519..175292265, complement)	x	x	x	NC_054468.1 (175208523..175211325)	x	NC_054468.1 (174992663..175186267)	x	x	NC_054468.1 (174832792..174976303, complement)
Amblyraja radiata	thorny skate	Chromosome 8 - NC_045963.1	NC_045963.1 (13751039..13830274)	x	NC_045963.1 (13735897..13750920, complement)	x	x	NC_045963.1 (13702799..13726487, complement)	x	x	x	NC_045963.1 (13694463..13695965)	x	NC_045963.1 (13588823..13688389)	x	x	NC_045963.1 (13487340..13583330, complement)
Callorhinchus milli	Australian ghostshark	Unplaced Scaffold_NW_006890076.1	NW_024704744.1 (84084316..84102428)	x	NW_024704744.1 (84070796..84084143, complement)	x	x	NW_024704744.1 (84054720..84069609, complement)	x	NW_024704744.1 (84043092..84046879, complement)	x	Unplaced Schafold_ NW_006890076.1 (6002348..6010484)	x	NW_024704744.1 (83954921..84034567)	x	x	NW_024704744.1 (83900505..83955335, complement)
Petromyzon marinus	sea lamprey		Chromosome 29_CM021469.1 (1032672..1062532)	x	Chromosome 29_NC_046097.1 (12176835..12205757)	x	SANBR Chromosome 6_NC_046074.1 (14380133..14405865)	Chromosome 6_NC_046074.1 (14409792..14431997)	NUMBL Chromosome 6_NC_046074.1 (14440841..14501050)	x	TPC1 Chromosome 6_NC_046074.1 (3980130..4006397)	Chromosome 6_NC_046074.1 (4011237..4019392, complement)	x	Chromosome 6_NC_046074.1 (4020999..4053551, complement)	SPTBN1 Chromosome 6_NC_046074.1 (4076217..4127989)	x	Chromosome 31_NC_046099.1 (7889519..7894856)
Eptatretus burgeri	inshore hagfish		Scf_eptbu 00002119 (203579..215858)	x	Scf_eptbu 00000257 (520511..520638)		x	Scf_eptbu 00000606 (165483..205656, complement)	x	x		Scf_eptbu 00007454 (2285..3355, complement)		Scf_eptbu 00002003 (175134..83289, complement)	x	x	Scf_eptbu 00000684 (475819..475938, complement)
